# Supplementary material for: Multi-Omics Analysis Revealed the Accumulation of Flavonoids and Shift of Fungal Community Structure Caused by Tea Grafting (Camellia sinensis L.)
Source: Plants (Basel). 2025 Apr 10;14(8):1176. doi: 10.3390/plants14081176 (PMC12030563; doi:10.3390/plants14081176)
Supplement: Supplementary file 1 [file plants-14-01176-s001.zip]

Archive with 6 entries (5 files):
- Supplementary File/
- Supplementary File/Supplementary Figures.docx
- Supplementary File/TableS1.xlsx
- Supplementary File/TableS2.xlsx
- Supplementary File/TableS3.xlsx
- Supplementary File/TableS4.xlsx
