# Supplementary material for: Multi-Omics Analysis Revealed the Accumulation of Flavonoids and Shift of Fungal Community Structure Caused by Tea Grafting (Camellia sinensis L.)
Source: Plants (Basel). 2025 Apr 10;14(8):1176. doi: 10.3390/plants14081176 (PMC12030563; doi:10.3390/plants14081176)
Supplement: Supplementary file 1 [file plants-14-01176-s001.zip › Supplementary File/TableS1.xlsx]

## Sheet: Sheet1
Table S1. Functional classification and number of known metabolites detected in the metabolomics analysis.
Class	Count	Ratio
Flavonoids	93	0.2
Polyketides[PK]	56	0.12043
Terpenoids	43	0.0924731
Benzene and derivatives	32	0.0688172
Fatty acyls[FA]	28	0.0602151
Carbohydrates	25	0.0537634
Amino acids, peptides, and analogues	15	0.0322581
Phenylpropanoids	14	0.0301075
Organic acids	13	0.027957
Amino acids	9	0.0193548
Coumarins	9	0.0193548
Nucleic acids	9	0.0193548
Phenols and derivatives	9	0.0193548
Alkaloids	8	0.0172043
Alcohols	7	0.0150538
Sterol lipids[ST]	7	0.0150538
Prenol lipids[PR]	6	0.0129032
Glycerophospholipids[GP]	5	0.0107527
Others	5	0.0107527
Coumarins and derivatives	4	0.00860215
Nucleic acids and analogues	4	0.00860215
Quinone	4	0.00860215
Cofactors	3	0.00645161
Fungal toxins	3	0.00645161
Lignans	3	0.00645161
Purines and derivatives	3	0.00645161
Tannins	3	0.00645161
Alkaloids and derivatives	2	0.00430108
Amines and derivatives	2	0.00430108
Amino acid related compounds	2	0.00430108
Carbonyl compounds	2	0.00430108
Gamma butyrolactones	2	0.00430108
Indole and derivatives	2	0.00430108
Phenylpropanoic acids	2	0.00430108
Quinoline carboxylic acids	2	0.00430108
Vitamins	2	0.00430108
1,4-benzodiazepines	1	0.00215054
Amines	1	0.00215054
Benzodiazines	1	0.00215054
Benzodioxoles	1	0.00215054
Benzotriazine organothiophosphates	1	0.00215054
Beta lactams	1	0.00215054
Bi- and oligothiophenes	1	0.00215054
Cyanotoxins	1	0.00215054
Delta valerolactones	1	0.00215054
Furoic acid and derivatives	1	0.00215054
Hormones and transmitters	1	0.00215054
Imidazole and derivatives	1	0.00215054
Indoles	1	0.00215054
Isobenzofurans	1	0.00215054
Marine biotoxins	1	0.00215054
N-arylamides	1	0.00215054
Non-metal pyrophosphates	1	0.00215054
Organic disulfides	1	0.00215054
Organic nitroso compounds	1	0.00215054
Organothiophosphorus compounds	1	0.00215054
Pyrazoles	1	0.00215054
Pyridine and derivatives	1	0.00215054
Saccharolipids[SL]	1	0.00215054
Sphingolipids[SP]	1	0.00215054
Steroids and derivatives	1	0.00215054
Thienoimidazolidines	1	0.00215054
Venoms	1	0.00215054
Total	465	1
