# Supplementary material for: Multi-Omics Analysis Revealed the Accumulation of Flavonoids and Shift of Fungal Community Structure Caused by Tea Grafting (Camellia sinensis L.)
Source: Plants (Basel). 2025 Apr 10;14(8):1176. doi: 10.3390/plants14081176 (PMC12030563; doi:10.3390/plants14081176)
Supplement: Supplementary file 1 [file plants-14-01176-s001.zip › Supplementary File/TableS2.xlsx]

## Sheet: Table S2
Table S2.The table of differential metabolites screened using VIP > 1, FC > 2 | FC < 0.5, and q < 0.05.
Metabolite ID	YC	ZJ	Name	YC	ZJ_YC	ZJ_ZJ	ZJ	Class	Super Pathway	Sub Pathway	Pathway
HMDB0128455	Sig	Sig	Demethylwedelolactone	311908.47±59319.37	5544304.08±446125.33	241755.5±58713.08	4963696.2±282765.84	Coumarins and derivatives	NA	NA	NA
HMDB0131420	Sig	Sig	Malvidin	506418.47±52125.81	4128452.02±269047.69	777557.27±1015135.44	5025780.57±441821.99	Flavonoids	NA	NA	NA
14.104_763.42401	Sig	Sig	Picfeltarraenin IA	2849274.31±345348.42	19305420.57±1327676.16	6094474.39±276304.8	30368750.37±1525878.56	Terpenoids	NA	NA	NA
C11958	Sig	Sig	Avermectin A2b monosaccharide;	6623007.97±413142.94	39737435.96±1776763.57	5960077.28±112087.52	46104179.55±2099072.84	Polyketides[PK]	Metabolism of terpenoids and polyketides	Biosynthesis of 12-, 14- and 16-membered macrolides	map00522 Biosynthesis of 12-, 14- and 16-membered macrolides
C08966	Sig	Sig	Pfaffoside A;	2099334.38±31919	11532808.72±423587.42	1682703.65±96544.22	20631737.77±962381.2	Terpenoids	NA	NA	NA
C10088	Sig	Sig	Norswertianin; 1,2,6,8-Tetrahydroxyxanthone;	1495382.83±111261.1	7653121.45±448121	624002.31±25308.57	2196716.19±174694.67	Polyketides[PK]	NA	NA	NA
C17858	Sig	Sig	Atractyloside A	21485656.81±1343372.9	4392867.72±132501.37	12738760.86±415269.66	4012900.67±247631.34	Terpenoids	NA	NA	NA
7.366_561.24449	Sig	Sig	Morellic acid	45262200.22±2702369.01	9763525.04±2077077.59	10987284.59±502886.22	1163531.28±158622.57	Flavonoids	NA	NA	NA
C05622	Sig	Sig	Malonylapiin; Apigenin 7-O-[beta-D-apiosyl-(1->2)-(6-malonyl-beta-D-glucoside)];	26773471.79±3893071.26	6193758.5±962208.47	14483174.65±4244258.99	1061320.73±63040.73	Flavonoids	Biosynthesis of other secondary metabolites	Flavone and flavonol biosynthesis	map00944 Flavone and flavonol biosynthesis
C10217	Sig	Sig	Cinchonain 1a;	5034828.6±695478.98	1279257.29±296077.57	33360995.26±1237169.24	9192605.82±321990.06	Polyketides[PK]	NA	NA	NA
HMDB0033953	Sig	Sig	Silychristin	11008650.41±835228.39	3062650.87±294085.72	26036906.64±1712355.96	5284976.08±470898.98	Flavonoids	NA	NA	NA
C16370	Sig	Sig	Delphinidin 3-(6-p-coumaroyl)glucoside;	65057479.57±13802924.8	18386132.86±2199934.08	31326709.79±1129311.62	3144120.36±193780.57	Flavonoids	Biosynthesis of other secondary metabolites	Anthocyanin biosynthesis	map00942 Anthocyanin biosynthesis
C01839	Sig	Sig	Orsellinic acid	151694942.32±7306899.98	45443947.08±8071193.55	149005203.52±1992367.13	24214492.37±2109488.17	Polyketides[PK]	NA	NA	NA
C10064	Sig	Sig	Gentiacaulein; 2,8-Dihydroxy-1,6-dimethoxyxanthone;	16062637.31±2116690.32	4746734.72±724498.99	16764009.13±4166076.36	1705201.52±233064.54	Polyketides[PK]	NA	NA	NA
HMDB0002375	Sig	Sig	Chicoric acid	42727624.38±1587692.33	131585038.72±25144250.25	30109981.79±820378.91	127621193.67±2547933.15	Organic acids	NA	NA	NA
C16195	Sig	Sig	Glycitin	4625458.54±247751.38	1740710.92±112387.14	8850855.84±296134.28	2739762.84±159074.37	Flavonoids	Biosynthesis of other secondary metabolites	Isoflavonoid biosynthesis	map00943 Isoflavonoid biosynthesis
C08943	Sig	Sig	Flaccidin B;	261493.23±37745.93	677735.5±54597.84	2960170.94±130329.49	9303585.75±262902.71	Terpenoids	NA	NA	NA
C10223	Sig	Sig	Epigallocatechin-(4beta->8)-epicatechin-3-O-gallate ester;	659811075.9±82135414.41	256206147.9±17135085.43	991119785.18±50569653.49	267853990.52±10472620.13	Flavonoids	NA	NA	NA
HMDB0003153	Sig	Sig	(-)-Epigallocatechin gallate	96035695.83±23204021.65	37381880.58±4735616.43	54213631.81±7144349.4	20090585.66±1792729.97	Flavonoids	NA	NA	map04152 AMPK signaling pathway
4.468_183.02998	Sig	Sig	Methyl gallate	5260847380.17±170258477.46	2179969561.67±25460954.79	4918449191.83±126822120.53	1272945040.83±30224476.93	Phenols and derivatives	NA	NA	NA
C12092	Sig	Sig	N-Methylanthraniloyl-CoA;	14323701.23±4193681.49	5632738.17±751621.86	117201449.93±11088669.92	40400333.36±15181560.99	Fatty acyls[FA]	Global and overview maps	Biosynthesis of secondary metabolites	map00996 Biosynthesis of various alkaloids; map01110 Biosynthesis of secondary metabolites
C16238	Sig	Sig	Lipoyl-AMP;	615012.38±243765.22	218863.68±21726.75	236749318.88±12229356.89	51532996.5±3299532.58	Purines and derivatives	Metabolism of cofactors and vitamins	Lipoic acid metabolism	map00785 Lipoic acid metabolism; map01100 Metabolic pathways
Reference946	Sig	Sig	Scutellarin	13088719.19±585089.26	5653194.65±652389.41	13740075.69±499157.76	1989337.51±137767.79	Flavonoids	NA	NA	NA
HMDB0004669	Sig	Sig	9-Oxo-10(E),12(E)-octadecadienoic acid	20312983.95±565476.9	46393614.36±752987.27	13382373.37±259385.76	54151915.89±1063672.57	Fatty acyls[FA]	Lipid metabolism	Linoleic acid metabolism	map00591 Linoleic acid metabolism
HMDB0030658	Sig	Sig	Carminic acid	96172204.73±41929623.8	257218141.28±50013945.88	79570526.67±13879410.54	250709533±4892709.08	Benzene and derivatives	NA	NA	NA
HMDB0001043	Sig	Sig	Arachidonic acid	7237236.14±219865.87	3441595.86±163935.06	1834773.81±108358.96	270089.8±326351.76	Fatty acyls[FA]	Lipid metabolism	Arachidonic acid metabolism	map00590 Arachidonic acid metabolism; map00591 Linoleic acid metabolism; map01040 Biosynthesis of unsaturated fatty acids; map01100 Metabolic pathways; map04216 Ferroptosis; map04217 Necroptosis; map04270 Vascular smooth muscle contraction; map04611 Platelet activation; map04664 Fc epsilon RI signaling pathway; map04666 Fc gamma R-mediated phagocytosis; map04723 Retrograde endocannabinoid signali…
C08682	Sig	Sig	Erythrophleguine;	18266070.6±1193186.66	37103525.88±1996529.56	2506656.96±171539.91	23300731.3±856613	Alkaloids	NA	NA	NA
C06087	Sig	NotSig	Abietic acid	30417.56±951	19418483.64±2679748.08	28563.51±805.19	35883.67±557.69	Terpenoids	Metabolism of terpenoids and polyketides	Diterpenoid biosynthesis	map00904 Diterpenoid biosynthesis; map01100 Metabolic pathways; map01110 Biosynthesis of secondary metabolites
HMDB0034551	Sig	NotSig	Medicagenic acid	226972.44±24251.69	8918951.96±262253.57	34097±1744.5	84538.93±19060.56	Terpenoids	NA	NA	NA
C21425	Sig	NotSig	Abieta-8,11,13-triene;	350419.19±57417.03	11577839.49±3400280.82	307285.47±35470.28	421317.35±48014.05	Prenol lipids[PR]	Metabolism of terpenoids and polyketides	Diterpenoid biosynthesis	map00904 Diterpenoid biosynthesis; map01110 Biosynthesis of secondary metabolites
HMDB0034963	Sig	NotSig	beta-Elemonic acid	402796.91±15084.57	7518166.66±312754.84	964892.36±69349.5	1189194.31±50867.32	Benzene and derivatives	NA	NA	NA
C08972	Sig	NotSig	Quillaic acid	1346155.41±29968.26	15823432.63±197088.94	79621.04±10295.4	179603.66±22418.89	Terpenoids	NA	NA	NA
C08617	Sig	NotSig	Asiatic acid	11326232.74±167869.41	74267967.96±1289486.94	1326142.14±56641.26	2547053.23±101964.54	Terpenoids	NA	NA	NA
HMDB0002364	Sig	NotSig	Oleanolic acid	1464637.71±88273.01	9037617.16±238447.77	581583.3±32529.09	920608.28±22947.44	Terpenoids	NA	NA	NA
HMDB0011628	Sig	NotSig	18-Glycyrrhetintic Acid	5325689.42±222455.73	32199686.62±692965.19	601261.09±31555.25	1266869.24±108816.42	Terpenoids	NA	NA	NA
HMDB0000258	Sig	NotSig	Sucrose	57177462.89±17344915.18	8727879.91±1839420.15	20135592.6±8881240.49	9542721.16±1985324.74	Carbohydrates	Carbohydrate metabolism	Galactose metabolism	map00052 Galactose metabolism; map00500 Starch and sucrose metabolism; map01100 Metabolic pathways; map01110 Biosynthesis of secondary metabolites; map02010 ABC transporters; map02060 Phosphotransferase system (PTS); map04742 Taste transduction; map04973 Carbohydrate digestion and absorption
HMDB0037061	Sig	NotSig	a-Cyperone	2808009.84±179232.14	12502750.02±355545.42	1086833.24±279025.39	1429035.33±318724.67	Terpenoids	NA	NA	NA
HMDB0030652	Sig	NotSig	1-Caffeoylquinic acid	11776382.06±2147942.52	3266734.11±1624867.47	249290262.2±25550231.08	122675067.03±8940687.54	Alcohols	NA	NA	NA
C08789	Sig	NotSig	Bryodulcosigenin	173587.72±15129	49942.38±1280.02	17847035.33±469995.37	20205024.8±926245.98	Terpenoids	NA	NA	NA
C01185	Sig	NotSig	Nicotinate D-ribonucleotide; beta-Nicotinate D-ribonucleotide; Nicotinate ribonucleotide; Nicotinic acid ribonucleotide;	2948206±910917.42	853199.93±95062.25	26589610.5±5541762.69	12568285.99±3483511.6	Alkaloids	Metabolism of cofactors and vitamins	Nicotinate and nicotinamide metabolism	map00760 Nicotinate and nicotinamide metabolism; map01100 Metabolic pathways; map01240 Biosynthesis of cofactors
HMDB0035588	Sig	NotSig	Cynaroside	23501785.82±7142008.92	7276676.83±4156223.49	2084026857.83±207611947.91	1508857545±85700983.93	Flavonoids	Biosynthesis of other secondary metabolites	Flavone and flavonol biosynthesis	map00944 Flavone and flavonol biosynthesis
12.756_793.43472	Sig	NotSig	Picfeltarraenin IB	7437830.79±383965.94	20457546.77±2322837.28	17398553.78±478582.5	17184130.6±573578.49	Terpenoids	NA	NA	NA
HMDB0038340	Sig	NotSig	N-(p-Coumaroyl) serotonin	5562687.8±388118.31	14586386.59±684089.3	5941182.09±289963.2	13990007.28±1140143.69	Amines and derivatives	NA	NA	NA
C16253	Sig	NotSig	(22R,23R)-22,23-Dihydroxy-campest-4-en-3-one;	5905586.33±528714.02	14215240.31±1178561.04	5338775.42±180529.98	5247613.1±558994.97	Sterol lipids[ST]	Metabolism of terpenoids and polyketides	Brassinosteroid biosynthesis	map00905 Brassinosteroid biosynthesis
C16366	Sig	NotSig	5-Acetylamino-6-amino-3-methyluracil; AAMU;	5276386.96±344948.7	12474342.01±740374.55	7282442.73±530400.09	13973058.62±946813.98	N-arylamides	Biosynthesis of other secondary metabolites	Caffeine metabolism	map00232 Caffeine metabolism
C02162	Sig	NotSig	Isopimpinellin; 5,8-Dimethoxypsoralen;	8394096.25±1911788.84	3238932.49±876517.63	22367144.26±3982947.52	10634567.69±3044642.22	Coumarins	Biosynthesis of other secondary metabolites	Biosynthesis of various secondary metabolites - part 1	map00999 Biosynthesis of various plant secondary metabolites; map01061 Biosynthesis of phenylpropanoids; map01110 Biosynthesis of secondary metabolites
C09099	Sig	NotSig	Prunin	6068928.53±559004.1	2604930.29±165659.05	7245465.69±178341.93	5377732.33±499567.5	Flavonoids	Biosynthesis of other secondary metabolites	Flavonoid biosynthesis	map00941 Flavonoid biosynthesis; map00946 Degradation of flavonoids; map01100 Metabolic pathways
HMDB0000538	Sig	NotSig	ATP	9407993.38±548937.21	4064288.05±420312.33	9563823.52±471204.87	5806188.1±492778.2	Nucleic acids	Energy metabolism	Oxidative phosphorylation	map00190 Oxidative phosphorylation; map00195 Photosynthesis; map00230 Purine metabolism; map00908 Zeatin biosynthesis; map00998 Biosynthesis of various antibiotics; map01100 Metabolic pathways; map01110 Biosynthesis of secondary metabolites; map01232 Nucleotide metabolism; map01240 Biosynthesis of cofactors; map03070 Bacterial secretion system; map04020 Calcium signaling pathway; map04066 HIF-1 s…
HMDB0001520	Sig	NotSig	Flavin mononucleotide (FMN)	8953361.3±328810.11	3804405.02±695122.95	1833445415.33±127795225.64	1039152721.67±19446593.14	Cofactors	Energy metabolism	Oxidative phosphorylation	map00190 Oxidative phosphorylation; map00740 Riboflavin metabolism; map00998 Biosynthesis of various antibiotics; map01057 Biosynthesis of type II polyketide products; map01100 Metabolic pathways; map01110 Biosynthesis of secondary metabolites; map01240 Biosynthesis of cofactors; map04977 Vitamin digestion and absorption
C10492	Sig	NotSig	Salvianolic acid A	41319492.29±2480153.3	18762792.93±1056103.9	21107501.88±1925468.84	16558863.7±1365780.27	Phenols and derivatives	NA	NA	NA
C08315	Sig	NotSig	a-Eleostearic acid	63306415.8±2165030.42	133297068.9±5367291.81	62324369.42±3119510.7	152307573.47±6101485.21	Fatty acyls[FA]	NA	NA	NA
HMDB0034450	Sig	NotSig	Sedanolide	3399417.41±176174.76	6901304.6±290058.85	2702322.38±100730.88	4860036.76±3348827.04	Isobenzofurans	NA	NA	NA
HMDB0032797	Sig	NotSig	Jasmonic acid	4032486.06±338511.66	8310502.7±956272.55	11059699.79±881929.8	22881445.29±2371975.21	Fatty acyls[FA]	Lipid metabolism	alpha-Linolenic acid metabolism	map00592 alpha-Linolenic acid metabolism; map01060 Biosynthesis of plant secondary metabolites; map01070 Biosynthesis of plant hormones; map01100 Metabolic pathways; map01110 Biosynthesis of secondary metabolites; map04075 Plant hormone signal transduction
C14806	Sig	NotSig	1-Nitro-5-glutathionyl-6-hydroxy-5,6-dihydronaphthalene;	4837402.8±762913.05	9747297.01±533051	177466.28±7421.5	194132.02±13550.77	Amino acids, peptides, and analogues	Xenobiotics biodegradation and metabolism	Metabolism of xenobiotics by cytochrome P450	map00980 Metabolism of xenobiotics by cytochrome P450
C10085	NotSig	Sig	Morellin	100469.85±4456.96	91422.95±3061.27	84732.18±3275.2	65527530.16±2481164.83	Organic disulfides	NA	NA	NA
C08718	NotSig	Sig	Malvin	57202246±3612676.97	32867659.49±1139700.07	30166032.73±1019808.71	122271.05±4992	Flavonoids	NA	NA	NA
HMDB0005810	NotSig	Sig	Eriodictyol	6583841.58±1448144.59	6590739.26±1803282.43	15972668.1±1946009.37	69100.36±2883.65	Flavonoids	Biosynthesis of other secondary metabolites	Flavonoid biosynthesis	map00941 Flavonoid biosynthesis; map00946 Degradation of flavonoids; map01100 Metabolic pathways; map01110 Biosynthesis of secondary metabolites
9.013_519.20117	NotSig	Sig	Gossypol-acetic acid	3805875.51±414371.41	3323933.29±206841.65	11428125.72±785242.55	185648.79±275885.04	Phenols and derivatives	NA	NA	NA
C16911	NotSig	Sig	Afzelin	9586588.66±468799.59	11379042.27±352175.62	6943095.5±840306.86	75897.82±6992.32	Polyketides[PK]	Biosynthesis of other secondary metabolites	Flavone and flavonol biosynthesis	map00944 Flavone and flavonol biosynthesis
8.46_449.10791	NotSig	Sig	Quercetin 7-rhamnoside	13759684.59±416431.12	10404268.13±867432.3	4826002.31±467284.87	60699.24±7377.52	Flavonoids	NA	NA	NA
C09649	NotSig	Sig	alpha-Curcumene; l-alpha-Curcumene; (-)-alpha-Curcumene; (R)-1-(1,5-Dimethyl-4-hexenyl)-4-methylbenzene;	4323200.67±539818.37	3435019.82±1336027.46	11067626.13±397729.95	159880.12±6378	Terpenoids	NA	NA	NA
HMDB0030796	NotSig	Sig	Morin	29071459±494385.01	36981853.29±760596.07	16386122.73±274152.54	624466.19±867500.1	Flavonoids	NA	NA	NA
HMDB0002269	NotSig	Sig	Curcumin	12377845.18±1041577.41	9297486.92±1164587.84	4882209.35±319142.52	99624.95±5308.27	Polyketides[PK]	Biosynthesis of other secondary metabolites	Stilbenoid, diarylheptanoid and gingerol biosynthesis	map00945 Stilbenoid, diarylheptanoid and gingerol biosynthesis; map01110 Biosynthesis of secondary metabolites
HMDB0059622	NotSig	Sig	4-Methylumbelliferone	60541.26±2231.38	57402.22±1106.32	74988.84±1055.65	14021263.49±10651942.94	Coumarins and derivatives	NA	NA	NA
8.386_373.16470	NotSig	Sig	Phillygenin	9980000.02±1206500.75	7463714.15±3319926.16	4414629.3±2519867.75	125152.23±104936.42	Phenylpropanoids	NA	NA	NA
C09401	NotSig	Sig	Eleganin;	13467749.69±476462.7	9885423.36±771229.3	2229763.72±189201.44	71506.11±3680.71	Terpenoids	NA	NA	NA
C09479	NotSig	Sig	Betagarin; 5,2'-Dimethoxy-6,7-methylenedioxyflavanone;	6397354.82±284357.18	4085304.25±295833.17	2083737.44±189814.12	83306.97±8341.7	Flavonoids	NA	NA	NA
C12628	NotSig	Sig	Vitexin rhamnoside	367236.07±23817.79	437230.38±116030.21	1748168.14±154110.43	17370065.56±2374875.8	Flavonoids	Biosynthesis of other secondary metabolites	Flavone and flavonol biosynthesis	map00944 Flavone and flavonol biosynthesis
9.866_327.15924	NotSig	Sig	Dehydrodiisoeugenol	1877140.19±118319.56	1902211.48±109614.37	5590135.94±271016.22	998389.06±1115348.59	Phenols and derivatives	NA	NA	NA
C01674	NotSig	Sig	Chitobiose; Diacetylchitobiose; N,N'-Diacetylchitobiose;	219328454.45±5976114.76	176696124.47±6333681.44	5282221.27±204023.54	1593445.92±2394702.49	Carbohydrates	Carbohydrate metabolism	Amino sugar and nucleotide sugar metabolism	map00520 Amino sugar and nucleotide sugar metabolism; map01100 Metabolic pathways; map02010 ABC transporters; map02060 Phosphotransferase system (PTS)
HMDB0002780	NotSig	Sig	Cianidanol	166589641.22±10727627.01	98329594.56±29935512.11	177218795.88±33630873.78	31643442.96±10682336.22	Flavonoids	Biosynthesis of other secondary metabolites	Flavonoid biosynthesis	map00941 Flavonoid biosynthesis; map01061 Biosynthesis of phenylpropanoids; map01110 Biosynthesis of secondary metabolites
HMDB0035293	NotSig	Sig	Clareolide	8275928.48±571458.66	14590976.12±693026.94	1420867.23±458369.52	7488010±546952.25	Terpenoids	NA	NA	NA
C09313	NotSig	Sig	5,6,7-Trimethoxycoumarin;	1810128.72±114226.3	1359264.42±28856.07	2404868.07±663320.87	13056983.33±3303243.67	Coumarins	NA	NA	NA
C12316	NotSig	Sig	cis-Dihydroquercetin;	319420.46±15421.84	314041.02±11207.43	5880666.04±761148.94	1186369.26±246625.41	Polyketides[PK]	NA	NA	NA
HMDB0002755	NotSig	Sig	Myricetin	31319694.25±1461951.75	22659172.96±1189826.73	45027738.84±1814605.23	9553087.48±552768.13	Flavonoids	Biosynthesis of other secondary metabolites	Flavonoid biosynthesis	map00941 Flavonoid biosynthesis; map00944 Flavone and flavonol biosynthesis; map01110 Biosynthesis of secondary metabolites
C16292	NotSig	Sig	Cyanidin-3-(p-coumaroyl)-rutinoside-5-glucoside;	33882732.32±1142307.55	19078131.18±948941.85	253031.82±22130.83	1129381.61±199193.14	Flavonoids	Biosynthesis of other secondary metabolites	Anthocyanin biosynthesis	map00942 Anthocyanin biosynthesis
HMDB0037745	NotSig	Sig	Isorhamnetin-3-O-nehesperidine	6574552.53±214772.9	5605090.51±161299.65	494712.43±154416.44	2188351.78±188841.84	Flavonoids	NA	NA	NA
HMDB0141782	NotSig	Sig	Ferulaldehyde	5162869.94±2978603.47	8240841.3±4006637.79	3432447.22±638812.86	14620712.87±1074558.47	Phenylpropanoids	Biosynthesis of other secondary metabolites	Phenylpropanoid biosynthesis	map00940 Phenylpropanoid biosynthesis; map01061 Biosynthesis of phenylpropanoids; map01100 Metabolic pathways; map01110 Biosynthesis of secondary metabolites
HMDB0038361	NotSig	Sig	Epigallocatechin	4337586309.33±311514238.6	2999476477±863100122.41	3966325678.17±115005369.15	1019238935.95±65049822.81	Flavonoids	Biosynthesis of other secondary metabolites	Flavonoid biosynthesis	map00941 Flavonoid biosynthesis; map01110 Biosynthesis of secondary metabolites
C21980	NotSig	Sig	(6Z,9Z)-Hexadecadienoic acid; 6Z,9Z-Hexadecadienoic acid; (6Z,9Z)-Hexadeca-6,9-dienoic acid;	6349267.14±382031.65	12387235.23±2156105.13	3493175.33±94814.71	12729672.64±573191.47	Fatty acyls[FA]	NA	NA	NA
C12667	NotSig	Sig	Quercetin 3-O-beta-D-glucosyl-(1->2)-beta-D-glucoside; Baimaside; Quercetin 3-beta-D-sophoroside; Quercetin 3-O-sophoroside; QUOSP;	373443872.53±4644617.58	235448597.18±3491798.67	146511581±6357428.7	41614203.94±1522360.97	Flavonoids	Biosynthesis of other secondary metabolites	Flavone and flavonol biosynthesis	map00944 Flavone and flavonol biosynthesis; map01110 Biosynthesis of secondary metabolites
C17057	NotSig	Sig	Puerarin xyloside;	728487.52±141219.41	1088015.57±116347.26	1525228.54±197478.05	5291770.75±387481.16	Polyketides[PK]	NA	NA	NA
C16297	NotSig	Sig	Pelargonidin 3-O-(6-caffeoyl-beta-D-glucoside);	84110881.06±7980201.04	46762438.79±4836144.36	33620392.36±4550159.27	9737162.84±695250.38	Flavonoids	Biosynthesis of other secondary metabolites	Anthocyanin biosynthesis	map00942 Anthocyanin biosynthesis; map01110 Biosynthesis of secondary metabolites
HMDB0033836	NotSig	Sig	Ethyl gallate	45517645.53±2656521.35	65543627.91±4134247.3	13391721.04±683326.56	40894861.57±1570042.96	Benzene and derivatives	NA	NA	NA
7.3_623.16360	NotSig	Sig	Narcissoside	5952624.01±276545.22	4205523.84±225331.75	555531.39±167052.68	1721834.99±233714.56	Flavonoids	NA	NA	NA
C14465	NotSig	Sig	4-n-Hexylphenol;	4437395.23±400118.53	6804886.8±139108.8	20242706.07±184482.37	58832715.98±4813882.11	Polyketides[PK]	NA	NA	NA
C17749	NotSig	Sig	Curcumin monoglucoside;	26577791.12±2910674.67	27083530.79±2383043.07	6116402.72±366638.89	2124077.96±113605.2	Polyketides[PK]	Biosynthesis of other secondary metabolites	Stilbenoid, diarylheptanoid and gingerol biosynthesis	map00945 Stilbenoid, diarylheptanoid and gingerol biosynthesis; map01110 Biosynthesis of secondary metabolites
HMDB0000623	NotSig	Sig	Dodecanedioic acid	770938.03±36673.04	1101321.67±107522.31	1983119.02±157023.97	5666999.17±221832.37	Fatty acyls[FA]	NA	NA	NA
C09972	NotSig	Sig	Theasinensin A;	151246545.12±18642200.95	169517659.32±23021738.91	541781359.95±37474704.24	193590844.52±34400027.02	Flavonoids	NA	NA	NA
C10227	NotSig	Sig	Gallocatechin-(4alpha->8)-epigallocatechin;	6138783.86±574469.61	3308386.68±2192840.05	4062043852.67±180429609.02	1473009823.33±55482278.15	Flavonoids	NA	NA	NA
7.677_271.06191	NotSig	Sig	Naringenin chalcone	6398523.53±275678.55	4477289.72±176193.74	13382707.55±496417.25	5092062.87±224744.19	Flavonoids	NA	NA	NA
