# Supplementary material for: Multi-Omics Analysis Revealed the Accumulation of Flavonoids and Shift of Fungal Community Structure Caused by Tea Grafting (Camellia sinensis L.)
Source: Plants (Basel). 2025 Apr 10;14(8):1176. doi: 10.3390/plants14081176 (PMC12030563; doi:10.3390/plants14081176)
Supplement: Supplementary file 1 [file plants-14-01176-s001.zip › Supplementary File/TableS3.xlsx]

## Sheet: ko00941-YC 
Table S3 Differential genes in differential metabolic pathways between ZJ_YC and YC
gene_id	YC1	YC2	YC3	YC4	YC5	YC6	ZJ_YC1	ZJ_YC2	ZJ_YC3	ZJ_YC4	ZJ_YC5	ZJ_YC6	desc_kegg	KO	foldchange ZJ_YC/YC
BGI_novel_G004229	0	0.1	0.2	0	0	0	2.28	2.89	1.26	1.91	2.35	1.17	K13065//shikimate O-hydroxycinnamoyltransferase [EC:2.3.1.133]+ko01100//Metabolic pathways+ko01110//Biosynthesis of secondary metabolites+ko00940//Phenylpropanoid biosynthesis+ko00941//Flavonoid biosynthesis+ko00945//Stilbenoid, diarylheptanoid and gingerol biosynthesis	K13065	39.5333
CSS0011987	0	0.07	0	0.27	0.15	0.28	1.18	1.51	1.02	1.27	0.89	1.03	K13065//shikimate O-hydroxycinnamoyltransferase [EC:2.3.1.133]+ko01100//Metabolic pathways+ko01110//Biosynthesis of secondary metabolites+ko00940//Phenylpropanoid biosynthesis+ko00941//Flavonoid biosynthesis+ko00945//Stilbenoid, diarylheptanoid and gingerol biosynthesis	K13065	8.96104
CSS0019448	1.64	2.04	2.03	2.04	2	1.62	14.63	13.31	13.14	13.95	13.65	13.18	K13065//shikimate O-hydroxycinnamoyltransferase [EC:2.3.1.133]+ko01100//Metabolic pathways+ko01110//Biosynthesis of secondary metabolites+ko00940//Phenylpropanoid biosynthesis+ko00941//Flavonoid biosynthesis+ko00945//Stilbenoid, diarylheptanoid and gingerol biosynthesis	K13065	7.19965
BGI_novel_G004230	0.27	0.96	0.83	0.54	0.81	0.7	4.41	5.5	6.18	4.56	4.97	3.55	K13065//shikimate O-hydroxycinnamoyltransferase [EC:2.3.1.133]+ko01100//Metabolic pathways+ko01110//Biosynthesis of secondary metabolites+ko00940//Phenylpropanoid biosynthesis+ko00941//Flavonoid biosynthesis+ko00945//Stilbenoid, diarylheptanoid and gingerol biosynthesis	K13065	7.09732
CSS0016543	2.18	2.41	1.64	3.18	2.2	2.37	11.52	12.23	11.98	12.22	12.09	13.69	K13082//bifunctional dihydroflavonol 4-reductase/flavanone 4-reductase [EC:1.1.1.219 1.1.1.234]+ko01100//Metabolic pathways+ko01110//Biosynthesis of secondary metabolites+ko00941//Flavonoid biosynthesis;K13082//bifunctional dihydroflavonol 4-reductase/flavanone 4-reductase [EC:1.1.1.219 1.1.1.234]+ko01100//Metabolic pathways+ko01110//Biosynthesis of secondary metabolites+ko00941//Flavonoid biosyn…	K13082	5.27396
CSS0019479	0.44	0.34	0.52	0.34	0.51	0.45	2.49	2.11	1.93	2.26	2.36	2.16	K13080//flavanone 7-O-glucoside 2''-O-beta-L-rhamnosyltransferase [EC:2.4.1.236]+ko00941//Flavonoid biosynthesis+ko00944//Flavone and flavonol biosynthesis	K13080	5.11923
CSS0044253	0.44	0.34	0.52	0.34	0.51	0.45	2.49	2.11	1.93	2.26	2.36	2.16	K13080//flavanone 7-O-glucoside 2''-O-beta-L-rhamnosyltransferase [EC:2.4.1.236]+ko00941//Flavonoid biosynthesis+ko00944//Flavone and flavonol biosynthesis	K13080	5.11923
BGI_novel_G004228	0.79	0.1	0.2	1.56	0.97	0.83	1.93	3.49	3.54	4.97	4.07	4.46	K13065//shikimate O-hydroxycinnamoyltransferase [EC:2.3.1.133]+ko01100//Metabolic pathways+ko01110//Biosynthesis of secondary metabolites+ko00940//Phenylpropanoid biosynthesis+ko00941//Flavonoid biosynthesis+ko00945//Stilbenoid, diarylheptanoid and gingerol biosynthesis	K13065	5.04719
CSS0015993	0.41	0.75	0.75	0.49	1.21	0.72	4.2	3.98	2.91	3.01	4.78	2.77	K13065//shikimate O-hydroxycinnamoyltransferase [EC:2.3.1.133]+ko01100//Metabolic pathways+ko01110//Biosynthesis of secondary metabolites+ko00940//Phenylpropanoid biosynthesis+ko00941//Flavonoid biosynthesis+ko00945//Stilbenoid, diarylheptanoid and gingerol biosynthesis	K13065	5
CSS0036263	3.9	4.87	4.75	3.9	5.19	4.31	22.35	19.41	22.97	22.3	22.77	21.58	K13065//shikimate O-hydroxycinnamoyltransferase [EC:2.3.1.133]+ko01100//Metabolic pathways+ko01110//Biosynthesis of secondary metabolites+ko00940//Phenylpropanoid biosynthesis+ko00941//Flavonoid biosynthesis+ko00945//Stilbenoid, diarylheptanoid and gingerol biosynthesis	K13065	4.88039
CSS0022973	3.64	3.1	3.57	4.42	3.96	2.73	13.29	14.48	15.54	14.89	13.82	16.41	K13065//shikimate O-hydroxycinnamoyltransferase [EC:2.3.1.133]+ko01100//Metabolic pathways+ko01110//Biosynthesis of secondary metabolites+ko00940//Phenylpropanoid biosynthesis+ko00941//Flavonoid biosynthesis+ko00945//Stilbenoid, diarylheptanoid and gingerol biosynthesis;K25491//cucurbitacin acetyltransferase [EC:2.3.1.-]+ko00996//Biosynthesis of various alkaloids+ko01110//Biosynthesis of secondar…	K13065	4.12838
CSS0044442	0.62	0.17	0.3	0.56	0.34	0	1.86	0.98	1.57	0.82	1.84	0.91	K13065//shikimate O-hydroxycinnamoyltransferase [EC:2.3.1.133]+ko01100//Metabolic pathways+ko01110//Biosynthesis of secondary metabolites+ko00940//Phenylpropanoid biosynthesis+ko00941//Flavonoid biosynthesis+ko00945//Stilbenoid, diarylheptanoid and gingerol biosynthesis;K13065//shikimate O-hydroxycinnamoyltransferase [EC:2.3.1.133]+ko01100//Metabolic pathways+ko01110//Biosynthesis of secondary me…	K13065	4.01005
CSS0043363	1.64	0.92	0.83	1.21	0.77	2	3.41	3.76	2.88	3.33	3.59	4.52	K13065//shikimate O-hydroxycinnamoyltransferase [EC:2.3.1.133]+ko01100//Metabolic pathways+ko01110//Biosynthesis of secondary metabolites+ko00940//Phenylpropanoid biosynthesis+ko00941//Flavonoid biosynthesis+ko00945//Stilbenoid, diarylheptanoid and gingerol biosynthesis;K13065//shikimate O-hydroxycinnamoyltransferase [EC:2.3.1.133]+ko01100//Metabolic pathways+ko01110//Biosynthesis of secondary me…	K13065	2.91588
CSS0019758	12.68	10.67	8.98	11.64	12.03	9.78	29.52	30.16	31.12	31.48	30.3	29.21	K13065//shikimate O-hydroxycinnamoyltransferase [EC:2.3.1.133]+ko01100//Metabolic pathways+ko01110//Biosynthesis of secondary metabolites+ko00940//Phenylpropanoid biosynthesis+ko00941//Flavonoid biosynthesis+ko00945//Stilbenoid, diarylheptanoid and gingerol biosynthesis;K13065//shikimate O-hydroxycinnamoyltransferase [EC:2.3.1.133]+ko01100//Metabolic pathways+ko01110//Biosynthesis of secondary me…	K13065	2.76361
CSS0050091	5.44	5.56	6.97	5.95	6.21	6.25	17.06	13.93	17.19	16.66	17.32	18.02	K13065//shikimate O-hydroxycinnamoyltransferase [EC:2.3.1.133]+ko01100//Metabolic pathways+ko01110//Biosynthesis of secondary metabolites+ko00940//Phenylpropanoid biosynthesis+ko00941//Flavonoid biosynthesis+ko00945//Stilbenoid, diarylheptanoid and gingerol biosynthesis;K13065//shikimate O-hydroxycinnamoyltransferase [EC:2.3.1.133]+ko01100//Metabolic pathways+ko01110//Biosynthesis of secondary me…	K13065	2.75371
CSS0004436	2.07	2.19	1.69	2.11	2.22	2.58	5.12	6.05	5.42	4.45	5.47	5.58	K13065//shikimate O-hydroxycinnamoyltransferase [EC:2.3.1.133]+ko01100//Metabolic pathways+ko01110//Biosynthesis of secondary metabolites+ko00940//Phenylpropanoid biosynthesis+ko00941//Flavonoid biosynthesis+ko00945//Stilbenoid, diarylheptanoid and gingerol biosynthesis	K13065	2.49533
CSS0023435	0.32	0.41	0.41	0.98	0.08	0.42	0.82	1.15	1.06	1.23	1.2	0.67	K13065//shikimate O-hydroxycinnamoyltransferase [EC:2.3.1.133]+ko01100//Metabolic pathways+ko01110//Biosynthesis of secondary metabolites+ko00940//Phenylpropanoid biosynthesis+ko00941//Flavonoid biosynthesis+ko00945//Stilbenoid, diarylheptanoid and gingerol biosynthesis;K25491//cucurbitacin acetyltransferase [EC:2.3.1.-]+ko00996//Biosynthesis of various alkaloids+ko01110//Biosynthesis of secondar…	K13065	2.33969
CSS0045958	0.73	0.84	0.46	0.92	0.98	0.66	2.1	1.29	2.24	2.16	1.3	1.55	K13065//shikimate O-hydroxycinnamoyltransferase [EC:2.3.1.133]+ko01100//Metabolic pathways+ko01110//Biosynthesis of secondary metabolites+ko00940//Phenylpropanoid biosynthesis+ko00941//Flavonoid biosynthesis+ko00945//Stilbenoid, diarylheptanoid and gingerol biosynthesis;K13065//shikimate O-hydroxycinnamoyltransferase [EC:2.3.1.133]+ko01100//Metabolic pathways+ko01110//Biosynthesis of secondary me…	K13065	2.31808
CSS0001020	4.6	5.45	3.79	3.3	4.52	4.49	10.77	9.37	10.08	10.94	8.19	10.97	K13065//shikimate O-hydroxycinnamoyltransferase [EC:2.3.1.133]+ko01100//Metabolic pathways+ko01110//Biosynthesis of secondary metabolites+ko00940//Phenylpropanoid biosynthesis+ko00941//Flavonoid biosynthesis+ko00945//Stilbenoid, diarylheptanoid and gingerol biosynthesis;K13065//shikimate O-hydroxycinnamoyltransferase [EC:2.3.1.133]+ko01100//Metabolic pathways+ko01110//Biosynthesis of secondary me…	K13065	2.30669
CSS0000389	0.55	0.35	0.34	0.22	0.6	0	0.6	0.75	0.38	0.86	1.07	1.08	K13080//flavanone 7-O-glucoside 2''-O-beta-L-rhamnosyltransferase [EC:2.4.1.236]+ko00941//Flavonoid biosynthesis+ko00944//Flavone and flavonol biosynthesis	K13080	2.30097
BGI_novel_G003965	1.37	0.63	0.78	1.28	0.9	0.47	1.79	2.17	1.53	2.3	1.49	2.57	K13065//shikimate O-hydroxycinnamoyltransferase [EC:2.3.1.133]+ko01100//Metabolic pathways+ko01110//Biosynthesis of secondary metabolites+ko00940//Phenylpropanoid biosynthesis+ko00941//Flavonoid biosynthesis+ko00945//Stilbenoid, diarylheptanoid and gingerol biosynthesis	K13065	2.18232
CSS0010663	27.77	24.84	26.15	23.3	25.56	22.14	52.33	52.85	53.27	53.36	54.44	55.97	K13065//shikimate O-hydroxycinnamoyltransferase [EC:2.3.1.133]+ko01100//Metabolic pathways+ko01110//Biosynthesis of secondary metabolites+ko00940//Phenylpropanoid biosynthesis+ko00941//Flavonoid biosynthesis+ko00945//Stilbenoid, diarylheptanoid and gingerol biosynthesis;K13065//shikimate O-hydroxycinnamoyltransferase [EC:2.3.1.133]+ko01100//Metabolic pathways+ko01110//Biosynthesis of secondary me…	K13065	2.15158
CSS0013831	80.92	79.59	79.36	81.2	78.02	77.82	168.14	163.24	170.5	174.78	160.33	175.72	K13081//leucoanthocyanidin reductase [EC:1.17.1.3]+ko01110//Biosynthesis of secondary metabolites+ko00941//Flavonoid biosynthesis;K13081//leucoanthocyanidin reductase [EC:1.17.1.3]+ko01110//Biosynthesis of secondary metabolites+ko00941//Flavonoid biosynthesis	K13081	2.12348
BGI_novel_G003963	2.83	4.01	2.58	1.85	3.59	1.17	5.34	6.56	6.02	4.71	5.59	5.23	K13065//shikimate O-hydroxycinnamoyltransferase [EC:2.3.1.133]+ko01100//Metabolic pathways+ko01110//Biosynthesis of secondary metabolites+ko00940//Phenylpropanoid biosynthesis+ko00941//Flavonoid biosynthesis+ko00945//Stilbenoid, diarylheptanoid and gingerol biosynthesis	K13065	2.08671
CSS0009008	4.16	4.29	4.7	3.83	3.48	2.56	9.34	9.44	7.41	7.68	6.82	7.19	K13065//shikimate O-hydroxycinnamoyltransferase [EC:2.3.1.133]+ko01100//Metabolic pathways+ko01110//Biosynthesis of secondary metabolites+ko00940//Phenylpropanoid biosynthesis+ko00941//Flavonoid biosynthesis+ko00945//Stilbenoid, diarylheptanoid and gingerol biosynthesis	K13065	2.07993
CSS0028496	234.84	217.14	233.95	232	215.99	235.22	118.24	114.12	108.08	121.67	114.72	107.53	K00588//caffeoyl-CoA O-methyltransferase [EC:2.1.1.104]+ko01100//Metabolic pathways+ko01110//Biosynthesis of secondary metabolites+ko00940//Phenylpropanoid biosynthesis+ko00941//Flavonoid biosynthesis+ko00945//Stilbenoid, diarylheptanoid and gingerol biosynthesis	K00588	0.499847
BGI_novel_G001479	4.79	5.46	4.38	4.13	4.6	5.76	2.72	2.42	2.45	2.5	2.12	2.04	K13065//shikimate O-hydroxycinnamoyltransferase [EC:2.3.1.133]+ko01100//Metabolic pathways+ko01110//Biosynthesis of secondary metabolites+ko00940//Phenylpropanoid biosynthesis+ko00941//Flavonoid biosynthesis+ko00945//Stilbenoid, diarylheptanoid and gingerol biosynthesis	K13065	0.489354
CSS0045512	44.3	42.91	48.07	41.94	43.6	45.55	20.14	21.85	19.9	22.68	20.2	22.43	K24028//salicylic acid 3-hydroxylase [EC:1.14.11.-];K05278//flavonol synthase [EC:1.14.20.6]+ko01100//Metabolic pathways+ko01110//Biosynthesis of secondary metabolites+ko00941//Flavonoid biosynthesis;K05282//gibberellin-44 dioxygenase [EC:1.14.11.12]+ko00904//Diterpenoid biosynthesis+ko01100//Metabolic pathways+ko01110//Biosynthesis of secondary metabolites;K04125//gibberellin 2beta-dioxygenase […	K24028	0.477531
CSS0020214	5.2	4.36	4.72	5.42	4.24	4.74	2.36	3.07	2.01	2.11	1.74	2.32	K01873//valyl-tRNA synthetase [EC:6.1.1.9]+ko00970//Aminoacyl-tRNA biosynthesis;K03006//DNA-directed RNA polymerase II subunit RPB1 [EC:2.7.7.6]+ko03020//RNA polymerase;K11752//diaminohydroxyphosphoribosylaminopyrimidine deaminase / 5-amino-6-(5-phosphoribosylamino)uracil reductase [EC:3.5.4.26 1.1.1.193]+ko01240//Biosynthesis of cofactors+ko00740//Riboflavin metabolism+ko01100//Metabolic pathway…	K01873	0.474547
CSS0004808	207.39	225.79	223.12	220.08	215.26	237.15	107.85	110.02	101.75	107.69	89.98	108.97	K24028//salicylic acid 3-hydroxylase [EC:1.14.11.-];K05278//flavonol synthase [EC:1.14.20.6]+ko01100//Metabolic pathways+ko01110//Biosynthesis of secondary metabolites+ko00941//Flavonoid biosynthesis;K24028//salicylic acid 3-hydroxylase [EC:1.14.11.-];K25492//22,26-dihydroxycholesterol 16alpha-hydroxylase [EC:1.14.11.-]+ko00996//Biosynthesis of various alkaloids;K24028//salicylic acid 3-hydroxyla…	K24028	0.471301
CSS0025051	5.76	4.87	5.07	5.09	5.53	5.08	2.7	2.25	2.69	2.23	2.22	2.67	K22950//acylphloroglucinol glucosyltransferase [EC:2.4.1.358];K22845//phlorizin synthase [EC:2.4.1.357]+ko01110//Biosynthesis of secondary metabolites+ko00941//Flavonoid biosynthesis;K12938//anthocyanidin 5,3-O-glucosyltransferase [EC:2.4.1.-]+ko00942//Anthocyanin biosynthesis;K22950//acylphloroglucinol glucosyltransferase [EC:2.4.1.358];K22845//phlorizin synthase [EC:2.4.1.357]+ko01110//Biosynth…	K22950	0.470064
CSS0011056	172.86	185.4	186.34	180.94	190.76	194.51	81.08	81.05	73.2	84.49	83.51	75.7	K24028//salicylic acid 3-hydroxylase [EC:1.14.11.-];K05278//flavonol synthase [EC:1.14.20.6]+ko01100//Metabolic pathways+ko01110//Biosynthesis of secondary metabolites+ko00941//Flavonoid biosynthesis;K25492//22,26-dihydroxycholesterol 16alpha-hydroxylase [EC:1.14.11.-]+ko00996//Biosynthesis of various alkaloids	K24028	0.431244
CSS0028720	5.63	3.69	4.23	3.79	4.14	4.41	2.55	1.78	1.92	2.81	0.7	1.18	K05278//flavonol synthase [EC:1.14.20.6]+ko01100//Metabolic pathways+ko01110//Biosynthesis of secondary metabolites+ko00941//Flavonoid biosynthesis;K05277//anthocyanidin synthase [EC:1.14.20.4]+ko01100//Metabolic pathways+ko01110//Biosynthesis of secondary metabolites+ko00941//Flavonoid biosynthesis	K05278	0.422557
CSS0031453	9.9	9.96	11.44	13.19	12.13	10.88	4.9	4.74	5.32	4.13	4.13	4.21	K13065//shikimate O-hydroxycinnamoyltransferase [EC:2.3.1.133]+ko01100//Metabolic pathways+ko01110//Biosynthesis of secondary metabolites+ko00940//Phenylpropanoid biosynthesis+ko00941//Flavonoid biosynthesis+ko00945//Stilbenoid, diarylheptanoid and gingerol biosynthesis	K13065	0.40637
CSS0016351	61.96	63.12	65.96	65.58	69.17	67.91	26.1	28.74	25.22	28.91	25.32	25.05	K08956//AFG3 family protein [EC:3.4.24.-];K08695//anthocyanidin reductase [EC:1.3.1.77]+ko01100//Metabolic pathways+ko01110//Biosynthesis of secondary metabolites+ko00941//Flavonoid biosynthesis;K08956//AFG3 family protein [EC:3.4.24.-];K08695//anthocyanidin reductase [EC:1.3.1.77]+ko01100//Metabolic pathways+ko01110//Biosynthesis of secondary metabolites+ko00941//Flavonoid biosynthesis;K08956//A…	K08956	0.404724
CSS0033342	1.15	1.26	1.22	1.04	1.39	1.82	0.33	0.6	0.39	0.44	0.83	0.42	K13082//bifunctional dihydroflavonol 4-reductase/flavanone 4-reductase [EC:1.1.1.219 1.1.1.234]+ko01100//Metabolic pathways+ko01110//Biosynthesis of secondary metabolites+ko00941//Flavonoid biosynthesis;K13082//bifunctional dihydroflavonol 4-reductase/flavanone 4-reductase [EC:1.1.1.219 1.1.1.234]+ko01100//Metabolic pathways+ko01110//Biosynthesis of secondary metabolites+ko00941//Flavonoid biosyn…	K13082	0.38198
CSS0045924	129.27	121.21	132.56	115.82	119.93	119.97	47.19	46.96	50.14	46.17	42.95	48.59	K05278//flavonol synthase [EC:1.14.20.6]+ko01100//Metabolic pathways+ko01110//Biosynthesis of secondary metabolites+ko00941//Flavonoid biosynthesis	K05278	0.381721
CSS0014324	3.93	2.64	2.7	2.35	2.84	2.6	1.04	1.09	1.52	1.17	0.83	0.71	K22950//acylphloroglucinol glucosyltransferase [EC:2.4.1.358];K22845//phlorizin synthase [EC:2.4.1.357]+ko01110//Biosynthesis of secondary metabolites+ko00941//Flavonoid biosynthesis;K12938//anthocyanidin 5,3-O-glucosyltransferase [EC:2.4.1.-]+ko00942//Anthocyanin biosynthesis	K22950	0.372802
CSS0044467	0.59	0.52	0.76	0.77	0.77	0.54	0.11	0.36	0.31	0.32	0.37	0	K01873//valyl-tRNA synthetase [EC:6.1.1.9]+ko00970//Aminoacyl-tRNA biosynthesis;K13065//shikimate O-hydroxycinnamoyltransferase [EC:2.3.1.133]+ko01100//Metabolic pathways+ko01110//Biosynthesis of secondary metabolites+ko00940//Phenylpropanoid biosynthesis+ko00941//Flavonoid biosynthesis+ko00945//Stilbenoid, diarylheptanoid and gingerol biosynthesis;K15014//solute carrier family 29 (equilibrative …	K01873	0.372152
CSS0008852	21.71	20.84	21.37	19.67	21.76	25.23	7.35	7.85	6.5	8.23	6.76	7.41	K08592//sentrin-specific protease 1 [EC:3.4.22.68];K08593//sentrin-specific protease 3 [EC:3.4.22.68];K10251//17beta-estradiol 17-dehydrogenase / very-long-chain 3-oxoacyl-CoA reductase [EC:1.1.1.62 1.1.1.330]+ko01100//Metabolic pathways+ko01110//Biosynthesis of secondary metabolites+ko00062//Fatty acid elongation+ko01212//Fatty acid metabolism+ko01040//Biosynthesis of unsaturated fatty acids;K13…	K08592	0.337724
CSS0019235	0.28	0.13	0.26	0.46	0.11	0.7	0.21	0	0.1	0.08	0.15	0.09	K13083//flavonoid 3',5'-hydroxylase [EC:1.14.14.81]+ko01110//Biosynthesis of secondary metabolites+ko00941//Flavonoid biosynthesis+ko00944//Flavone and flavonol biosynthesis;K03264//translation initiation factor 6+ko03008//Ribosome biogenesis in eukaryotes;K12614//ATP-dependent RNA helicase DDX6/DHH1 [EC:3.6.4.13]+ko03018//RNA degradation	K13083	0.324742
CSS0045163	0.79	0.52	0.6	0.39	0.48	0.11	0	0.16	0	0.13	0.16	0.45	K13083//flavonoid 3',5'-hydroxylase [EC:1.14.14.81]+ko01110//Biosynthesis of secondary metabolites+ko00941//Flavonoid biosynthesis+ko00944//Flavone and flavonol biosynthesis;K03264//translation initiation factor 6+ko03008//Ribosome biogenesis in eukaryotes;K12614//ATP-dependent RNA helicase DDX6/DHH1 [EC:3.6.4.13]+ko03018//RNA degradation	K13083	0.311419
CSS0008939	95.26	98.94	99.22	98.52	100.65	107.05	27.64	27.88	28.31	24.62	30.57	28.3	K14975//codeine 3-O-demethylase [EC:1.14.11.32]+ko01100//Metabolic pathways+ko00950//Isoquinoline alkaloid biosynthesis+ko01110//Biosynthesis of secondary metabolites;K05278//flavonol synthase [EC:1.14.20.6]+ko01100//Metabolic pathways+ko01110//Biosynthesis of secondary metabolites+ko00941//Flavonoid biosynthesis;K14975//codeine 3-O-demethylase [EC:1.14.11.32]+ko01100//Metabolic pathways+ko00950/…	K14975	0.279034
CSS0044996	71.38	61.48	73.66	62.07	64.67	68.99	17.29	14.24	18.42	17.75	18.21	19.84	K13065//shikimate O-hydroxycinnamoyltransferase [EC:2.3.1.133]+ko01100//Metabolic pathways+ko01110//Biosynthesis of secondary metabolites+ko00940//Phenylpropanoid biosynthesis+ko00941//Flavonoid biosynthesis+ko00945//Stilbenoid, diarylheptanoid and gingerol biosynthesis	K13065	0.262896
CSS0048859	3.07	1.63	1.1	0.77	2.63	2.28	0	1.13	0.63	0.27	0.4	0.42	K22845//phlorizin synthase [EC:2.4.1.357]+ko01110//Biosynthesis of secondary metabolites+ko00941//Flavonoid biosynthesis;K12938//anthocyanidin 5,3-O-glucosyltransferase [EC:2.4.1.-]+ko00942//Anthocyanin biosynthesis	K22845	0.248258
CSS0033346	0.9	0.79	0.9	1	0.97	0.45	0	0.19	0.18	0	0.6	0.27	K13082//bifunctional dihydroflavonol 4-reductase/flavanone 4-reductase [EC:1.1.1.219 1.1.1.234]+ko01100//Metabolic pathways+ko01110//Biosynthesis of secondary metabolites+ko00941//Flavonoid biosynthesis	K13082	0.247505
CSS0033598	169.99	164.05	181.39	165.05	163.92	175.26	32.85	35.18	33.82	32.99	32.03	29.8	K13065//shikimate O-hydroxycinnamoyltransferase [EC:2.3.1.133]+ko01100//Metabolic pathways+ko01110//Biosynthesis of secondary metabolites+ko00940//Phenylpropanoid biosynthesis+ko00941//Flavonoid biosynthesis+ko00945//Stilbenoid, diarylheptanoid and gingerol biosynthesis;K13065//shikimate O-hydroxycinnamoyltransferase [EC:2.3.1.133]+ko01100//Metabolic pathways+ko01110//Biosynthesis of secondary me…	K13065	0.192878
CSS0035454	0.45	0.43	0.3	0.37	0.23	0.49	0.13	0	0.13	0.03	0.03	0.07	K01968//3-methylcrotonyl-CoA carboxylase alpha subunit [EC:6.4.1.4]+ko00280//Valine, leucine and isoleucine degradation+ko01100//Metabolic pathways;K02154//V-type H+-transporting ATPase subunit a+ko04145//Phagosome+ko01100//Metabolic pathways+ko00190//Oxidative phosphorylation;K02206//cyclin-dependent kinase 2 [EC:2.7.11.22];K08245//phytepsin [EC:3.4.23.40];K13457//disease resistance protein RPM1…	K01968	0.171806
CSS0049117	45.42	45.52	45.42	45.26	44.79	49.03	7.34	7.26	8.45	7.01	6.44	7.04	K24028//salicylic acid 3-hydroxylase [EC:1.14.11.-];K24028//salicylic acid 3-hydroxylase [EC:1.14.11.-];K05278//flavonol synthase [EC:1.14.20.6]+ko01100//Metabolic pathways+ko01110//Biosynthesis of secondary metabolites+ko00941//Flavonoid biosynthesis	K24028	0.158074
CSS0026392	1.48	1.63	0.88	1.1	1.47	1.46	0	0.31	0	0.41	0.1	0.11	K13082//bifunctional dihydroflavonol 4-reductase/flavanone 4-reductase [EC:1.1.1.219 1.1.1.234]+ko01100//Metabolic pathways+ko01110//Biosynthesis of secondary metabolites+ko00941//Flavonoid biosynthesis	K13082	0.11596
CSS0015915	7.03	6.85	7.55	7.01	6.04	6.49	0.72	0.8	0.93	0.4	0.65	0.89	K00588//caffeoyl-CoA O-methyltransferase [EC:2.1.1.104]+ko01100//Metabolic pathways+ko01110//Biosynthesis of secondary metabolites+ko00940//Phenylpropanoid biosynthesis+ko00941//Flavonoid biosynthesis+ko00945//Stilbenoid, diarylheptanoid and gingerol biosynthesis;K00588//caffeoyl-CoA O-methyltransferase [EC:2.1.1.104]+ko01100//Metabolic pathways+ko01110//Biosynthesis of secondary metabolites+ko00…	K00588	0.107152
CSS0015968	1.27	1.03	1.66	1.24	1.2	0.52	0.1	0.1	0	0	0.3	0.21	K13082//bifunctional dihydroflavonol 4-reductase/flavanone 4-reductase [EC:1.1.1.219 1.1.1.234]+ko01100//Metabolic pathways+ko01110//Biosynthesis of secondary metabolites+ko00941//Flavonoid biosynthesis	K13082	0.102601
CSS0047836	156.09	145.6	162.06	148.41	150.7	155.63	15.91	16.67	15.06	16.08	15.29	15.21	K13065//shikimate O-hydroxycinnamoyltransferase [EC:2.3.1.133]+ko01100//Metabolic pathways+ko01110//Biosynthesis of secondary metabolites+ko00940//Phenylpropanoid biosynthesis+ko00941//Flavonoid biosynthesis+ko00945//Stilbenoid, diarylheptanoid and gingerol biosynthesis	K13065	0.102581
CSS0002940	1.33	1.03	1.85	0.85	0.84	0.81	0.11	0.22	0	0	0.22	0	K13082//bifunctional dihydroflavonol 4-reductase/flavanone 4-reductase [EC:1.1.1.219 1.1.1.234]+ko01100//Metabolic pathways+ko01110//Biosynthesis of secondary metabolites+ko00941//Flavonoid biosynthesis	K13082	0.0819672
CSS0041921	1.55	2.68	2.72	2.57	1.8	2.66	0.2	0	0.26	0	0	0.67	K00588//caffeoyl-CoA O-methyltransferase [EC:2.1.1.104]+ko01100//Metabolic pathways+ko01110//Biosynthesis of secondary metabolites+ko00940//Phenylpropanoid biosynthesis+ko00941//Flavonoid biosynthesis+ko00945//Stilbenoid, diarylheptanoid and gingerol biosynthesis;K13272//flavonoid O-methyltransferase [EC:2.1.1.267]+ko01110//Biosynthesis of secondary metabolites+ko00944//Flavone and flavonol biosy…	K00588	0.0808298
CSS0011888	0.4	0.4	0.3	0.1	0.1	0.31	0	0	0	0	0	0	K05277//anthocyanidin synthase [EC:1.14.20.4]+ko01100//Metabolic pathways+ko01110//Biosynthesis of secondary metabolites+ko00941//Flavonoid biosynthesis	K05277	0

## Sheet: ko00941-ZJ 
Table S3 Differential genes in differential metabolic pathways between ZJ_ZJ and ZJ
gene_id	ZJ1	ZJ2	ZJ3	ZJ4	ZJ5	ZJ6	ZJ_ZJ1	ZJ_ZJ2	ZJ_ZJ3	ZJ_ZJ4	ZJ_ZJ5	ZJ_ZJ6	desc_kegg	KO	foldchange ZJ_ZJ/ZJ
CSS0015968	0	0.1	0	0	0	0	0.12	0.47	0.74	0.24	0.41	0.22	K13082//bifunctional dihydroflavonol 4-reductase/flavanone 4-reductase [EC:1.1.1.219 1.1.1.234]+ko01100//Metabolic pathways+ko01110//Biosynthesis of secondary metabolites+ko00941//Flavonoid biosynthesis	K13082	22
CSS0002940	0	0	0	0	0.23	0.11	1.46	1.25	0.76	1.19	1.16	1.04	K13082//bifunctional dihydroflavonol 4-reductase/flavanone 4-reductase [EC:1.1.1.219 1.1.1.234]+ko01100//Metabolic pathways+ko01110//Biosynthesis of secondary metabolites+ko00941//Flavonoid biosynthesis	K13082	20.1765
CSS0049117	0.64	0.37	0.36	0.79	0.83	0.62	8.15	6.95	8.43	7.31	8.15	7.7	K24028//salicylic acid 3-hydroxylase [EC:1.14.11.-];K24028//salicylic acid 3-hydroxylase [EC:1.14.11.-];K05278//flavonol synthase [EC:1.14.20.6]+ko01100//Metabolic pathways+ko01110//Biosynthesis of secondary metabolites+ko00941//Flavonoid biosynthesis	K24028	12.9335
CSS0014459	0.2	0.06	0.06	0	0.06	0.06	0.76	1.03	0.75	0.51	0.45	0.51	K09852//Ras association domain-containing protein 3;K12670//oligosaccharyltransferase complex subunit beta+ko04141//Protein processing in endoplasmic reticulum+ko00513//Various types of N-glycan biosynthesis+ko00510//N-Glycan biosynthesis+ko01100//Metabolic pathways;K00817//histidinol-phosphate aminotransferase [EC:2.6.1.9]+ko01230//Biosynthesis of amino acids+ko00960//Tropane, piperidine and pyr…	K09852	9.11364
BGI_novel_G001479	0.1	0.4	0.34	0.34	0.25	0.3	1.19	1.4	1.37	1.51	1.1	1.34	K13065//shikimate O-hydroxycinnamoyltransferase [EC:2.3.1.133]+ko01100//Metabolic pathways+ko01110//Biosynthesis of secondary metabolites+ko00940//Phenylpropanoid biosynthesis+ko00941//Flavonoid biosynthesis+ko00945//Stilbenoid, diarylheptanoid and gingerol biosynthesis	K13065	4.57225
CSS0047836	16.31	17.88	17.14	15.49	15.44	15.92	57.18	60.34	59.6	57.3	57.91	55.55	K13065//shikimate O-hydroxycinnamoyltransferase [EC:2.3.1.133]+ko01100//Metabolic pathways+ko01110//Biosynthesis of secondary metabolites+ko00940//Phenylpropanoid biosynthesis+ko00941//Flavonoid biosynthesis+ko00945//Stilbenoid, diarylheptanoid and gingerol biosynthesis	K13065	3.54329
CSS0033598	40.08	45.53	41.59	42.98	46.34	43.45	129.39	122.82	127.13	121.75	120.39	127	K13065//shikimate O-hydroxycinnamoyltransferase [EC:2.3.1.133]+ko01100//Metabolic pathways+ko01110//Biosynthesis of secondary metabolites+ko00940//Phenylpropanoid biosynthesis+ko00941//Flavonoid biosynthesis+ko00945//Stilbenoid, diarylheptanoid and gingerol biosynthesis;K13065//shikimate O-hydroxycinnamoyltransferase [EC:2.3.1.133]+ko01100//Metabolic pathways+ko01110//Biosynthesis of secondary me…	K13065	2.8791
CSS0040458	3.23	3.51	3.18	3.77	3.73	3.71	9.72	9.93	9.4	8.82	9.3	9.18	K03006//DNA-directed RNA polymerase II subunit RPB1 [EC:2.7.7.6]+ko03020//RNA polymerase;K13065//shikimate O-hydroxycinnamoyltransferase [EC:2.3.1.133]+ko01100//Metabolic pathways+ko01110//Biosynthesis of secondary metabolites+ko00940//Phenylpropanoid biosynthesis+ko00941//Flavonoid biosynthesis+ko00945//Stilbenoid, diarylheptanoid and gingerol biosynthesis;K23563//ER membrane protein complex sub…	K03006	2.66682
CSS0048859	0	2.62	2.28	2.14	2.16	2.87	4.9	2.64	5.3	4.04	6.06	6.83	K22845//phlorizin synthase [EC:2.4.1.357]+ko01110//Biosynthesis of secondary metabolites+ko00941//Flavonoid biosynthesis;K12938//anthocyanidin 5,3-O-glucosyltransferase [EC:2.4.1.-]+ko00942//Anthocyanin biosynthesis	K22845	2.46645
CSS0025051	2.84	1.71	3.65	2.31	2.54	2.89	6.14	5.16	7.27	6.88	5.58	6.25	K22950//acylphloroglucinol glucosyltransferase [EC:2.4.1.358];K22845//phlorizin synthase [EC:2.4.1.357]+ko01110//Biosynthesis of secondary metabolites+ko00941//Flavonoid biosynthesis;K12938//anthocyanidin 5,3-O-glucosyltransferase [EC:2.4.1.-]+ko00942//Anthocyanin biosynthesis;K22950//acylphloroglucinol glucosyltransferase [EC:2.4.1.358];K22845//phlorizin synthase [EC:2.4.1.357]+ko01110//Biosynth…	K22950	2.33877
CSS0002667	93.68	90.28	87.73	93.77	93.54	94.94	204.74	206.89	203.73	205.71	214.43	207.41	K13065//shikimate O-hydroxycinnamoyltransferase [EC:2.3.1.133]+ko01100//Metabolic pathways+ko01110//Biosynthesis of secondary metabolites+ko00940//Phenylpropanoid biosynthesis+ko00941//Flavonoid biosynthesis+ko00945//Stilbenoid, diarylheptanoid and gingerol biosynthesis	K13065	2.24376
CSS0045958	1.29	0.79	1.17	1.14	0.72	0.44	2.56	2.12	1.72	1.42	2.47	1.94	K13065//shikimate O-hydroxycinnamoyltransferase [EC:2.3.1.133]+ko01100//Metabolic pathways+ko01110//Biosynthesis of secondary metabolites+ko00940//Phenylpropanoid biosynthesis+ko00941//Flavonoid biosynthesis+ko00945//Stilbenoid, diarylheptanoid and gingerol biosynthesis;K13065//shikimate O-hydroxycinnamoyltransferase [EC:2.3.1.133]+ko01100//Metabolic pathways+ko01110//Biosynthesis of secondary me…	K13065	2.2036
CSS0044996	46.13	48.43	45.03	50.97	48.55	44.84	102.93	104.15	102.11	105.81	107.85	99.6	K13065//shikimate O-hydroxycinnamoyltransferase [EC:2.3.1.133]+ko01100//Metabolic pathways+ko01110//Biosynthesis of secondary metabolites+ko00940//Phenylpropanoid biosynthesis+ko00941//Flavonoid biosynthesis+ko00945//Stilbenoid, diarylheptanoid and gingerol biosynthesis	K13065	2.19211
CSS0019758	17.08	15.62	13.11	16.85	15.56	15.74	7.2	7.49	6.95	5.86	6.57	7.83	K13065//shikimate O-hydroxycinnamoyltransferase [EC:2.3.1.133]+ko01100//Metabolic pathways+ko01110//Biosynthesis of secondary metabolites+ko00940//Phenylpropanoid biosynthesis+ko00941//Flavonoid biosynthesis+ko00945//Stilbenoid, diarylheptanoid and gingerol biosynthesis;K13065//shikimate O-hydroxycinnamoyltransferase [EC:2.3.1.133]+ko01100//Metabolic pathways+ko01110//Biosynthesis of secondary me…	K13065	0.445934
CSS0042165	4.82	4.79	3.71	4.39	4.22	4.38	1.87	1.48	2.45	1.4	2.37	2.13	K13065//shikimate O-hydroxycinnamoyltransferase [EC:2.3.1.133]+ko01100//Metabolic pathways+ko01110//Biosynthesis of secondary metabolites+ko00940//Phenylpropanoid biosynthesis+ko00941//Flavonoid biosynthesis+ko00945//Stilbenoid, diarylheptanoid and gingerol biosynthesis	K13065	0.444698
CSS0000338	13.7	18.09	19.47	20.39	21.45	19.39	8.07	8.21	8.45	6.95	8.16	7.42	K13065//shikimate O-hydroxycinnamoyltransferase [EC:2.3.1.133]+ko01100//Metabolic pathways+ko01110//Biosynthesis of secondary metabolites+ko00940//Phenylpropanoid biosynthesis+ko00941//Flavonoid biosynthesis+ko00945//Stilbenoid, diarylheptanoid and gingerol biosynthesis;K13065//shikimate O-hydroxycinnamoyltransferase [EC:2.3.1.133]+ko01100//Metabolic pathways+ko01110//Biosynthesis of secondary me…	K13065	0.420126
CSS0006029	17.56	19.27	20.54	19.78	21.7	20.09	7.68	7.67	7.71	9.08	7.55	8.45	K13065//shikimate O-hydroxycinnamoyltransferase [EC:2.3.1.133]+ko01100//Metabolic pathways+ko01110//Biosynthesis of secondary metabolites+ko00940//Phenylpropanoid biosynthesis+ko00941//Flavonoid biosynthesis+ko00945//Stilbenoid, diarylheptanoid and gingerol biosynthesis	K13065	0.404742
CSS0046216	1.07	1.21	1.26	0.91	0.94	1.14	0.23	0.32	0.73	0.43	0.55	0.37	K05277//anthocyanidin synthase [EC:1.14.20.4]+ko01100//Metabolic pathways+ko01110//Biosynthesis of secondary metabolites+ko00941//Flavonoid biosynthesis;K05277//anthocyanidin synthase [EC:1.14.20.4]+ko01100//Metabolic pathways+ko01110//Biosynthesis of secondary metabolites+ko00941//Flavonoid biosynthesis	K05277	0.402757
CSS0050091	54.93	58.94	55.32	57.83	55.13	58.65	22.8	23.33	22.14	21.72	21.71	23.22	K13065//shikimate O-hydroxycinnamoyltransferase [EC:2.3.1.133]+ko01100//Metabolic pathways+ko01110//Biosynthesis of secondary metabolites+ko00940//Phenylpropanoid biosynthesis+ko00941//Flavonoid biosynthesis+ko00945//Stilbenoid, diarylheptanoid and gingerol biosynthesis;K13065//shikimate O-hydroxycinnamoyltransferase [EC:2.3.1.133]+ko01100//Metabolic pathways+ko01110//Biosynthesis of secondary me…	K13065	0.395892
CSS0019002	42.86	42.15	44.69	43.54	42.36	41.7	16.26	16.13	13.98	16.15	15.47	16.87	K00475//naringenin 3-dioxygenase [EC:1.14.11.9]+ko01100//Metabolic pathways+ko01110//Biosynthesis of secondary metabolites+ko00941//Flavonoid biosynthesis	K00475	0.368675
CSS0015993	1.7	2.52	1.92	1.59	1.45	1.76	0.9	0.59	0.32	0.58	0.56	0.95	K13065//shikimate O-hydroxycinnamoyltransferase [EC:2.3.1.133]+ko01100//Metabolic pathways+ko01110//Biosynthesis of secondary metabolites+ko00940//Phenylpropanoid biosynthesis+ko00941//Flavonoid biosynthesis+ko00945//Stilbenoid, diarylheptanoid and gingerol biosynthesis	K13065	0.35649
CSS0001020	29.5	29.36	30.85	30.94	32.02	33.28	9.39	11.94	11.89	10.97	10.91	10.81	K13065//shikimate O-hydroxycinnamoyltransferase [EC:2.3.1.133]+ko01100//Metabolic pathways+ko01110//Biosynthesis of secondary metabolites+ko00940//Phenylpropanoid biosynthesis+ko00941//Flavonoid biosynthesis+ko00945//Stilbenoid, diarylheptanoid and gingerol biosynthesis;K13065//shikimate O-hydroxycinnamoyltransferase [EC:2.3.1.133]+ko01100//Metabolic pathways+ko01110//Biosynthesis of secondary me…	K13065	0.35445
CSS0027941	10.18	11.05	10.75	10.56	11.54	11.14	4.34	3.69	3.53	3.62	3.59	3.85	K13065//shikimate O-hydroxycinnamoyltransferase [EC:2.3.1.133]+ko01100//Metabolic pathways+ko01110//Biosynthesis of secondary metabolites+ko00940//Phenylpropanoid biosynthesis+ko00941//Flavonoid biosynthesis+ko00945//Stilbenoid, diarylheptanoid and gingerol biosynthesis	K13065	0.346826
CSS0029211	65.82	63.22	66.23	67.93	64.7	60.13	23.22	19.93	22.06	20.3	22.82	21.22	K05277//anthocyanidin synthase [EC:1.14.20.4]+ko01100//Metabolic pathways+ko01110//Biosynthesis of secondary metabolites+ko00941//Flavonoid biosynthesis;K05277//anthocyanidin synthase [EC:1.14.20.4]+ko01100//Metabolic pathways+ko01110//Biosynthesis of secondary metabolites+ko00941//Flavonoid biosynthesis	K05277	0.333866
BGI_novel_G003962	4.44	3.6	2.87	4.99	5.47	3.96	1.09	2.04	0.22	2.35	0.97	1.58	K13065//shikimate O-hydroxycinnamoyltransferase [EC:2.3.1.133]+ko01100//Metabolic pathways+ko01110//Biosynthesis of secondary metabolites+ko00940//Phenylpropanoid biosynthesis+ko00941//Flavonoid biosynthesis+ko00945//Stilbenoid, diarylheptanoid and gingerol biosynthesis	K13065	0.325701
BGI_novel_G003963	3.24	4.74	4.1	2.77	3.28	3.25	1.01	0.99	1.81	0	1.76	0.98	K13065//shikimate O-hydroxycinnamoyltransferase [EC:2.3.1.133]+ko01100//Metabolic pathways+ko01110//Biosynthesis of secondary metabolites+ko00940//Phenylpropanoid biosynthesis+ko00941//Flavonoid biosynthesis+ko00945//Stilbenoid, diarylheptanoid and gingerol biosynthesis	K13065	0.306361
CSS0009008	2.99	4.04	3.44	4.81	3.09	4.28	1.55	1.5	0.93	0.55	1.29	1.11	K13065//shikimate O-hydroxycinnamoyltransferase [EC:2.3.1.133]+ko01100//Metabolic pathways+ko01110//Biosynthesis of secondary metabolites+ko00940//Phenylpropanoid biosynthesis+ko00941//Flavonoid biosynthesis+ko00945//Stilbenoid, diarylheptanoid and gingerol biosynthesis	K13065	0.30596
CSS0042802	92.39	95.94	90.89	100.4	99.4	100.04	29.94	31.29	28.35	30.06	29.06	27.63	K13065//shikimate O-hydroxycinnamoyltransferase [EC:2.3.1.133]+ko01100//Metabolic pathways+ko01110//Biosynthesis of secondary metabolites+ko00940//Phenylpropanoid biosynthesis+ko00941//Flavonoid biosynthesis+ko00945//Stilbenoid, diarylheptanoid and gingerol biosynthesis;K13065//shikimate O-hydroxycinnamoyltransferase [EC:2.3.1.133]+ko01100//Metabolic pathways+ko01110//Biosynthesis of secondary me…	K13065	0.304511
CSS0045269	20.67	19.03	18.98	17.65	16.99	18.66	5.3	6.33	5.14	5.63	5.57	5.4	K13065//shikimate O-hydroxycinnamoyltransferase [EC:2.3.1.133]+ko01100//Metabolic pathways+ko01110//Biosynthesis of secondary metabolites+ko00940//Phenylpropanoid biosynthesis+ko00941//Flavonoid biosynthesis+ko00945//Stilbenoid, diarylheptanoid and gingerol biosynthesis	K13065	0.298
CSS0013831	134.78	136.36	126.36	136.83	129.05	134.75	39.09	37.63	41.44	40.92	36.8	39.55	K13081//leucoanthocyanidin reductase [EC:1.17.1.3]+ko01110//Biosynthesis of secondary metabolites+ko00941//Flavonoid biosynthesis;K13081//leucoanthocyanidin reductase [EC:1.17.1.3]+ko01110//Biosynthesis of secondary metabolites+ko00941//Flavonoid biosynthesis	K13081	0.294977
CSS0010663	186.65	185.83	190.83	189.99	186.01	196.94	53.82	52.19	52.28	50.68	50.44	56.99	K13065//shikimate O-hydroxycinnamoyltransferase [EC:2.3.1.133]+ko01100//Metabolic pathways+ko01110//Biosynthesis of secondary metabolites+ko00940//Phenylpropanoid biosynthesis+ko00941//Flavonoid biosynthesis+ko00945//Stilbenoid, diarylheptanoid and gingerol biosynthesis;K13065//shikimate O-hydroxycinnamoyltransferase [EC:2.3.1.133]+ko01100//Metabolic pathways+ko01110//Biosynthesis of secondary me…	K13065	0.27846
CSS0004436	9.65	12.05	9.83	11.56	11.01	12.28	3.27	2.71	2.37	2.89	3.66	3.2	K13065//shikimate O-hydroxycinnamoyltransferase [EC:2.3.1.133]+ko01100//Metabolic pathways+ko01110//Biosynthesis of secondary metabolites+ko00940//Phenylpropanoid biosynthesis+ko00941//Flavonoid biosynthesis+ko00945//Stilbenoid, diarylheptanoid and gingerol biosynthesis	K13065	0.272672
CSS0011987	7.94	6.63	6.39	5.49	7.39	7.72	1.48	2.37	1.7	1.68	1.61	2.18	K13065//shikimate O-hydroxycinnamoyltransferase [EC:2.3.1.133]+ko01100//Metabolic pathways+ko01110//Biosynthesis of secondary metabolites+ko00940//Phenylpropanoid biosynthesis+ko00941//Flavonoid biosynthesis+ko00945//Stilbenoid, diarylheptanoid and gingerol biosynthesis	K13065	0.265159
CSS0019448	87.59	86.73	88.44	91.41	91.24	94.59	21.66	22.03	21.94	21.5	21.92	21.17	K13065//shikimate O-hydroxycinnamoyltransferase [EC:2.3.1.133]+ko01100//Metabolic pathways+ko01110//Biosynthesis of secondary metabolites+ko00940//Phenylpropanoid biosynthesis+ko00941//Flavonoid biosynthesis+ko00945//Stilbenoid, diarylheptanoid and gingerol biosynthesis	K13065	0.241148
CSS0009133	1.4	1.24	1.7	0.71	1.25	1.41	0.4	0.4	0.39	0.2	0.2	0.19	K13272//flavonoid O-methyltransferase [EC:2.1.1.267]+ko01110//Biosynthesis of secondary metabolites+ko00944//Flavone and flavonol biosynthesis;K00588//caffeoyl-CoA O-methyltransferase [EC:2.1.1.104]+ko01100//Metabolic pathways+ko01110//Biosynthesis of secondary metabolites+ko00940//Phenylpropanoid biosynthesis+ko00941//Flavonoid biosynthesis+ko00945//Stilbenoid, diarylheptanoid and gingerol biosy…	K13272	0.230869
BGI_novel_G003965	32.93	35.23	33.88	35.06	37.12	32.23	8.41	6.13	8.02	7.66	6.25	6.95	K13065//shikimate O-hydroxycinnamoyltransferase [EC:2.3.1.133]+ko01100//Metabolic pathways+ko01110//Biosynthesis of secondary metabolites+ko00940//Phenylpropanoid biosynthesis+ko00941//Flavonoid biosynthesis+ko00945//Stilbenoid, diarylheptanoid and gingerol biosynthesis	K13065	0.210317
CSS0022973	15.68	15.98	15.73	18.91	16.84	17.62	2.63	3.26	3.33	3.24	2.48	2.87	K13065//shikimate O-hydroxycinnamoyltransferase [EC:2.3.1.133]+ko01100//Metabolic pathways+ko01110//Biosynthesis of secondary metabolites+ko00940//Phenylpropanoid biosynthesis+ko00941//Flavonoid biosynthesis+ko00945//Stilbenoid, diarylheptanoid and gingerol biosynthesis;K25491//cucurbitacin acetyltransferase [EC:2.3.1.-]+ko00996//Biosynthesis of various alkaloids+ko01110//Biosynthesis of secondar…	K13065	0.176757
CSS0036263	21.83	24	20.97	24.17	23.04	22.74	4.41	3.92	3.51	3.95	2.23	3.49	K13065//shikimate O-hydroxycinnamoyltransferase [EC:2.3.1.133]+ko01100//Metabolic pathways+ko01110//Biosynthesis of secondary metabolites+ko00940//Phenylpropanoid biosynthesis+ko00941//Flavonoid biosynthesis+ko00945//Stilbenoid, diarylheptanoid and gingerol biosynthesis	K13065	0.157294
