# Supplementary material for: Multi-Omics Analysis Revealed the Accumulation of Flavonoids and Shift of Fungal Community Structure Caused by Tea Grafting (Camellia sinensis L.)
Source: Plants (Basel). 2025 Apr 10;14(8):1176. doi: 10.3390/plants14081176 (PMC12030563; doi:10.3390/plants14081176)
Supplement: Supplementary file 1 [file plants-14-01176-s001.zip › Supplementary File/TableS4.xlsx]

## Sheet: type-stat
TableS4 Node type number belonging to different gene function or metabolic class
YC nodes type	Count (YC)	Ratio (YC)	ZJ nodes type	Count (ZJ)	Ratio (ZJ)
Signal transduction	59	21.9%	Signal transduction	17	7.4%
Carbohydrate metabolism	26	9.6%	Flavonoids	16	7.0%
Lipid metabolism	9	3.3%	Carbohydrate metabolism	10	4.4%
Energy metabolism	8	3.0%	Polyketides	7	3.1%
Terpenoids	6	2.2%	Lipid metabolism	6	2.6%
Glycan biosynthesis and metabolism	5	1.9%	Benzene and derivatives	5	2.2%
Amino acid metabolism	4	1.5%	Glycan biosynthesis and metabolism	5	2.2%
Environmental adaptation	3	1.1%	Terpenoids	4	0.017
Amines and derivatives	1	0.4%	Energy metabolism	3	1.3%
Coumarins and derivatives	1	0.4%	Phenols and derivatives	3	1.3%
Flavonoids	1	0.4%	Amino acid metabolism	2	0.9%
Metabolism of cofactors and vitamins	1	0.4%	Fatty acyls	2	0.9%
Polyketides	1	0.4%	Purines and derivatives	1	0.4%
Prenol lipids	1	0.4%	Replication and repair	1	0.4%
Sterol lipids	1	0.4%	unknown	147	64.2%
unknown	143	53.0%	Total	229	100%
Total	270	100%

## Sheet: YC-edge
Correlation data between nodes in the co-occurrence network of YC
name	P.value	Pearson	EdgeBetweenness	Metabolite class
CSS0050434 (interacts with) Zymoseptoria	0.00954661	0.710913	268	/
CSS0050434 (interacts with) Zeloasperisporium	0.00955352	0.710866	268	/
CSS0050434 (interacts with) 14.104_763.42401	1.95963e-06	0.95144	290.333	Terpenoids
CSS0050434 (interacts with) 12.756_793.43472	6.89366e-06	0.937247	290.333	Terpenoids
CSS0050434 (interacts with) HMDB0131420	6.93151e-07	0.960677	290.333	Flavonoids
CSS0050434 (interacts with) HMDB0128455	3.56536e-06	0.945148	290.333	Coumarins and derivatives
CSS0050434 (interacts with) HMDB0038340	9.23266e-07	0.958323	290.333	Amines and derivatives
CSS0050434 (interacts with) HMDB0037061	2.45306e-06	0.94917	290.333	Terpenoids
CSS0050434 (interacts with) HMDB0011628	2.11244e-06	0.950693	290.333	Terpenoids
CSS0050434 (interacts with) C21425	6.26961e-05	0.901196	290.333	Prenol lipids[PR]
CSS0050434 (interacts with) C16253	8.32116e-06	0.934785	290.333	Sterol lipids[ST]
CSS0050434 (interacts with) C11967	7.61376e-07	0.959921	290.333	Polyketides[PK]
CSS0050434 (interacts with) C08966	2.1288e-06	0.950615	290.333	Terpenoids
CSS0050434 (interacts with) C06087	1.20702e-06	0.955993	290.333	Terpenoids
CSS0050351 (interacts with) Camptophora	0.00300861	0.775968	17	/
CSS0050351 (interacts with) 14.104_763.42401	6.87684e-07	0.96074	17	Terpenoids
CSS0050351 (interacts with) 12.756_793.43472	5.05656e-07	0.963111	17	Terpenoids
CSS0050351 (interacts with) HMDB0131420	1.11639e-08	0.982908	17	Flavonoids
CSS0050351 (interacts with) HMDB0128455	5.79186e-09	0.985021	17	Coumarins and derivatives
CSS0050351 (interacts with) HMDB0038340	8.52799e-08	0.974257	17	Amines and derivatives
CSS0050351 (interacts with) HMDB0037061	2.06603e-08	0.980654	17	Terpenoids
CSS0050351 (interacts with) HMDB0011628	3.05977e-08	0.979062	17	Terpenoids
CSS0050351 (interacts with) C21425	1.356e-06	0.954941	51	Prenol lipids[PR]
CSS0050351 (interacts with) C16253	2.86121e-06	0.947552	17	Sterol lipids[ST]
CSS0050351 (interacts with) C11967	2.34044e-08	0.980162	17	Polyketides[PK]
CSS0050351 (interacts with) C08966	3.34266e-08	0.978686	17	Terpenoids
CSS0050351 (interacts with) C06087	4.27649e-07	0.964341	17	Terpenoids
CSS0049574 (interacts with) Zeloasperisporium	0.0101945	0.706621	36	/
CSS0049574 (interacts with) 14.104_763.42401	1.13484e-05	0.930508	39	Terpenoids
CSS0049574 (interacts with) 12.756_793.43472	1.09708e-06	0.956838	39	Terpenoids
CSS0049574 (interacts with) HMDB0131420	2.69308e-05	0.917014	39	Flavonoids
CSS0049574 (interacts with) HMDB0128455	0.000198149	0.874464	39	Coumarins and derivatives
CSS0049574 (interacts with) HMDB0038340	4.78539e-05	0.906566	39	Amines and derivatives
CSS0049574 (interacts with) HMDB0037061	5.48281e-05	0.9039	39	Terpenoids
CSS0049574 (interacts with) HMDB0011628	5.96103e-05	0.902223	39	Terpenoids
CSS0049574 (interacts with) C21425	0.000284564	0.864571	75	Prenol lipids[PR]
CSS0049574 (interacts with) C16253	5.72502e-05	0.903037	39	Sterol lipids[ST]
CSS0049574 (interacts with) C11967	4.78251e-05	0.906578	39	Polyketides[PK]
CSS0049574 (interacts with) C08966	8.35173e-05	0.895144	39	Terpenoids
CSS0049574 (interacts with) C06087	2.56015e-06	0.948726	39	Terpenoids
CSS0049335 (interacts with) Camptophora	0.0107919	0.702839	55	/
CSS0049335 (interacts with) 14.104_763.42401	6.5684e-09	0.984637	55	Terpenoids
CSS0049335 (interacts with) 12.756_793.43472	2.4676e-07	0.968096	55	Terpenoids
CSS0049335 (interacts with) HMDB0131420	8.22441e-10	0.989879	55	Flavonoids
CSS0049335 (interacts with) HMDB0128455	1.56739e-11	0.995424	55	Coumarins and derivatives
CSS0049335 (interacts with) HMDB0038340	1.35333e-09	0.988815	55	Amines and derivatives
CSS0049335 (interacts with) HMDB0037061	2.62585e-12	0.996801	55	Terpenoids
CSS0049335 (interacts with) HMDB0011628	4.20329e-12	0.996485	55	Terpenoids
CSS0049335 (interacts with) C21425	7.69214e-06	0.935825	165	Prenol lipids[PR]
CSS0049335 (interacts with) C16253	2.44033e-07	0.968167	55	Sterol lipids[ST]
CSS0049335 (interacts with) C11967	3.18385e-11	0.994726	55	Polyketides[PK]
CSS0049335 (interacts with) C08966	3.12474e-11	0.994746	55	Terpenoids
CSS0049335 (interacts with) C06087	4.26286e-08	0.977616	55	Terpenoids
CSS0049071 (interacts with) Camptophora	0.0103578	0.705571	74	/
CSS0049071 (interacts with) 14.104_763.42401	2.59411e-07	0.967771	74	Terpenoids
CSS0049071 (interacts with) 12.756_793.43472	3.04738e-06	0.946874	74	Terpenoids
CSS0049071 (interacts with) HMDB0131420	1.76433e-08	0.981259	74	Flavonoids
CSS0049071 (interacts with) HMDB0128455	1.16763e-07	0.972571	74	Coumarins and derivatives
CSS0049071 (interacts with) HMDB0038340	4.06928e-08	0.977824	74	Amines and derivatives
CSS0049071 (interacts with) HMDB0037061	6.88809e-08	0.975342	74	Terpenoids
CSS0049071 (interacts with) HMDB0011628	5.30262e-08	0.976609	74	Terpenoids
CSS0049071 (interacts with) C21425	2.58132e-05	0.917735	222	Prenol lipids[PR]
CSS0049071 (interacts with) C16253	2.01472e-07	0.969377	74	Sterol lipids[ST]
CSS0049071 (interacts with) C11967	1.09592e-08	0.982971	74	Polyketides[PK]
CSS0049071 (interacts with) C08966	3.09182e-08	0.979018	74	Terpenoids
CSS0049071 (interacts with) C06087	4.5751e-07	0.963851	74	Terpenoids
CSS0048560 (interacts with) Zeloasperisporium	0.0100375	0.707642	94	/
CSS0048560 (interacts with) Camptophora	0.00174774	0.800831	94	/
CSS0048560 (interacts with) 14.104_763.42401	1.33827e-07	0.971806	94	Terpenoids
CSS0048560 (interacts with) 12.756_793.43472	2.38515e-07	0.968314	94	Terpenoids
CSS0048560 (interacts with) HMDB0131420	2.48063e-07	0.968062	94	Flavonoids
CSS0048560 (interacts with) HMDB0128455	6.01125e-06	0.938979	94	Coumarins and derivatives
CSS0048560 (interacts with) HMDB0038340	5.73346e-07	0.96216	94	Amines and derivatives
CSS0048560 (interacts with) HMDB0037061	1.05765e-06	0.957158	94	Terpenoids
CSS0048560 (interacts with) HMDB0011628	1.58966e-06	0.953462	94	Terpenoids
CSS0048560 (interacts with) C21425	1.41188e-06	0.95457	188	Prenol lipids[PR]
CSS0048560 (interacts with) C16253	1.59422e-07	0.970791	94	Sterol lipids[ST]
CSS0048560 (interacts with) C11967	7.8349e-07	0.959688	94	Polyketides[PK]
CSS0048560 (interacts with) C08966	1.07581e-06	0.95701	94	Terpenoids
CSS0048560 (interacts with) C06087	1.98835e-08	0.980803	94	Terpenoids
CSS0048307 (interacts with) Zymoseptoria	0.00192274	0.79669	113	/
CSS0048307 (interacts with) Zeloasperisporium	0.000844776	0.829546	113	/
CSS0048307 (interacts with) Camptophora	0.000630939	0.839796	113	/
CSS0048307 (interacts with) 14.104_763.42401	0.00198793	0.795221	113	Terpenoids
CSS0048307 (interacts with) 12.756_793.43472	0.00151243	0.806933	113	Terpenoids
CSS0048307 (interacts with) HMDB0131420	0.00086836	0.828544	113	Flavonoids
CSS0048307 (interacts with) HMDB0128455	0.00156241	0.805579	113	Coumarins and derivatives
CSS0048307 (interacts with) HMDB0038340	0.00103405	0.822037	113	Amines and derivatives
CSS0048307 (interacts with) HMDB0037061	0.00162025	0.804053	113	Terpenoids
CSS0048307 (interacts with) HMDB0011628	0.0019554	0.795949	113	Terpenoids
CSS0048307 (interacts with) C21425	7.43199e-05	0.897651	113	Prenol lipids[PR]
CSS0048307 (interacts with) C16253	0.00133813	0.811942	113	Sterol lipids[ST]
CSS0048307 (interacts with) C11967	0.00122532	0.815459	113	Polyketides[PK]
CSS0048307 (interacts with) C08966	0.00140948	0.809835	113	Terpenoids
CSS0048307 (interacts with) C06087	0.000766916	0.833018	113	Terpenoids
CSS0048140 (interacts with) Zymoseptoria	0.00323317	0.772426	135	/
CSS0048140 (interacts with) Zeloasperisporium	0.00263527	0.782331	135	/
CSS0048140 (interacts with) 14.104_763.42401	0.000291689	0.863866	146.25	Terpenoids
CSS0048140 (interacts with) 12.756_793.43472	0.000280848	0.864944	146.25	Terpenoids
CSS0048140 (interacts with) HMDB0131420	0.000258784	0.867243	146.25	Flavonoids
CSS0048140 (interacts with) HMDB0128455	0.000330846	0.860213	146.25	Coumarins and derivatives
CSS0048140 (interacts with) HMDB0038340	0.000199494	0.874286	146.25	Amines and derivatives
CSS0048140 (interacts with) HMDB0037061	0.000245701	0.86868	146.25	Terpenoids
CSS0048140 (interacts with) HMDB0011628	0.000312382	0.861891	146.25	Terpenoids
CSS0048140 (interacts with) C21425	1.34604e-05	0.928035	146.25	Prenol lipids[PR]
CSS0048140 (interacts with) C16253	6.30112e-05	0.901093	146.25	Sterol lipids[ST]
CSS0048140 (interacts with) C11967	0.000192081	0.875278	146.25	Polyketides[PK]
CSS0048140 (interacts with) C08966	0.000298978	0.863158	146.25	Terpenoids
CSS0048140 (interacts with) C06087	4.66191e-05	0.907069	146.25	Terpenoids
CSS0047818 (interacts with) Camptophora	0.00851085	0.71825	161	/
CSS0047818 (interacts with) 14.104_763.42401	7.48475e-11	0.993741	161	Terpenoids
CSS0047818 (interacts with) 12.756_793.43472	2.6221e-07	0.967701	161	Terpenoids
CSS0047818 (interacts with) HMDB0131420	1.37324e-10	0.992932	161	Flavonoids
CSS0047818 (interacts with) HMDB0128455	1.44542e-10	0.992859	161	Coumarins and derivatives
CSS0047818 (interacts with) HMDB0038340	1.58567e-10	0.992725	161	Amines and derivatives
CSS0047818 (interacts with) HMDB0037061	2.31434e-12	0.99688	161	Terpenoids
CSS0047818 (interacts with) HMDB0011628	1.62059e-12	0.997095	161	Terpenoids
CSS0047818 (interacts with) C21425	3.84026e-06	0.944311	483	Prenol lipids[PR]
CSS0047818 (interacts with) C16253	2.03684e-09	0.987858	161	Sterol lipids[ST]
CSS0047818 (interacts with) C11967	1.5713e-11	0.995422	161	Polyketides[PK]
CSS0047818 (interacts with) C08966	1.6752e-13	0.998156	161	Terpenoids
CSS0047818 (interacts with) C06087	6.90471e-09	0.984482	161	Terpenoids
CSS0047812 (interacts with) Camptophora	0.00173562	0.80113	181	/
CSS0047812 (interacts with) 14.104_763.42401	7.12626e-07	0.960455	181	Terpenoids
CSS0047812 (interacts with) 12.756_793.43472	1.16663e-05	0.930114	181	Terpenoids
CSS0047812 (interacts with) HMDB0131420	2.3621e-08	0.980125	181	Flavonoids
CSS0047812 (interacts with) HMDB0128455	2.9538e-08	0.97921	181	Coumarins and derivatives
CSS0047812 (interacts with) HMDB0038340	2.90896e-08	0.979274	181	Amines and derivatives
CSS0047812 (interacts with) HMDB0037061	1.63121e-07	0.970656	181	Terpenoids
CSS0047812 (interacts with) HMDB0011628	1.34602e-07	0.971773	181	Terpenoids
CSS0047812 (interacts with) C21425	5.18704e-06	0.940789	543	Prenol lipids[PR]
CSS0047812 (interacts with) C16253	3.44381e-07	0.96587	181	Sterol lipids[ST]
CSS0047812 (interacts with) C11967	1.45128e-07	0.97134	181	Polyketides[PK]
CSS0047812 (interacts with) C08966	2.52086e-08	0.979863	181	Terpenoids
CSS0047812 (interacts with) C06087	2.82548e-06	0.947686	181	Terpenoids
CSS0047044 (interacts with) Camptophora	0.00943483	0.711675	199	/
CSS0047044 (interacts with) 14.104_763.42401	9.01836e-11	0.993503	199	Terpenoids
CSS0047044 (interacts with) 12.756_793.43472	1.29939e-07	0.971973	199	Terpenoids
CSS0047044 (interacts with) HMDB0131420	1.96766e-10	0.992403	199	Flavonoids
CSS0047044 (interacts with) HMDB0128455	1.09604e-09	0.989278	199	Coumarins and derivatives
CSS0047044 (interacts with) HMDB0038340	2.29068e-10	0.992168	199	Amines and derivatives
CSS0047044 (interacts with) HMDB0037061	2.31631e-11	0.995052	199	Terpenoids
CSS0047044 (interacts with) HMDB0011628	2.74778e-11	0.99488	199	Terpenoids
CSS0047044 (interacts with) C21425	2.457e-06	0.949153	597	Prenol lipids[PR]
CSS0047044 (interacts with) C16253	1.10111e-09	0.989268	199	Sterol lipids[ST]
CSS0047044 (interacts with) C11967	1.77257e-11	0.99531	199	Polyketides[PK]
CSS0047044 (interacts with) C08966	3.41724e-11	0.994651	199	Terpenoids
CSS0047044 (interacts with) C06087	9.21368e-10	0.989645	199	Terpenoids
CSS0046687 (interacts with) Camptophora	0.00330895	0.771273	219	/
CSS0046687 (interacts with) 14.104_763.42401	0.000658829	0.83832	219	Terpenoids
CSS0046687 (interacts with) 12.756_793.43472	0.0038585	0.763461	219	Terpenoids
CSS0046687 (interacts with) HMDB0131420	0.000396943	0.854747	219	Flavonoids
CSS0046687 (interacts with) HMDB0128455	0.000113638	0.888213	219	Coumarins and derivatives
CSS0046687 (interacts with) HMDB0038340	0.000271173	0.865934	219	Amines and derivatives
CSS0046687 (interacts with) HMDB0037061	0.000291805	0.863854	219	Terpenoids
CSS0046687 (interacts with) HMDB0011628	0.000308207	0.862281	219	Terpenoids
CSS0046687 (interacts with) C21425	0.000189667	0.875607	657	Prenol lipids[PR]
CSS0046687 (interacts with) C16253	0.000269603	0.866098	219	Sterol lipids[ST]
CSS0046687 (interacts with) C11967	0.000393742	0.854995	219	Polyketides[PK]
CSS0046687 (interacts with) C08966	0.000168555	0.878638	219	Terpenoids
CSS0046687 (interacts with) C06087	0.00157062	0.80536	219	Terpenoids
CSS0046271 (interacts with) Camptophora	0.00853835	0.718047	239	/
CSS0046271 (interacts with) 14.104_763.42401	7.94899e-08	0.974619	239	Terpenoids
CSS0046271 (interacts with) 12.756_793.43472	1.27825e-07	0.972066	239	Terpenoids
CSS0046271 (interacts with) HMDB0131420	2.48579e-08	0.97992	239	Flavonoids
CSS0046271 (interacts with) HMDB0128455	3.0399e-09	0.986841	239	Coumarins and derivatives
CSS0046271 (interacts with) HMDB0038340	4.02364e-08	0.977875	239	Amines and derivatives
CSS0046271 (interacts with) HMDB0037061	1.41766e-09	0.98871	239	Terpenoids
CSS0046271 (interacts with) HMDB0011628	3.09522e-09	0.986793	239	Terpenoids
CSS0046271 (interacts with) C21425	2.88569e-06	0.947461	717	Prenol lipids[PR]
CSS0046271 (interacts with) C16253	8.43872e-07	0.959076	239	Sterol lipids[ST]
CSS0046271 (interacts with) C11967	9.47648e-09	0.983462	239	Polyketides[PK]
CSS0046271 (interacts with) C08966	1.18762e-08	0.982694	239	Terpenoids
CSS0046271 (interacts with) C06087	5.18824e-08	0.976712	239	Terpenoids
CSS0045951 (interacts with) Tilletia	0.0104494	0.704988	259	/
CSS0045951 (interacts with) 14.104_763.42401	0.00782654	-0.723472	280.583	Terpenoids
CSS0045951 (interacts with) 12.756_793.43472	0.0106933	-0.703453	280.583	Terpenoids
CSS0045951 (interacts with) HMDB0131420	0.00590052	-0.740285	280.583	Flavonoids
CSS0045951 (interacts with) HMDB0128455	0.00668836	-0.732971	280.583	Coumarins and derivatives
CSS0045951 (interacts with) HMDB0038340	0.00647154	-0.734917	280.583	Amines and derivatives
CSS0045951 (interacts with) HMDB0037061	0.00939135	-0.711974	280.583	Terpenoids
CSS0045951 (interacts with) HMDB0011628	0.00855129	-0.717951	280.583	Terpenoids
CSS0045951 (interacts with) C21425	0.00407868	-0.760567	798.583	Prenol lipids[PR]
CSS0045951 (interacts with) C16253	0.00546866	-0.744611	280.583	Sterol lipids[ST]
CSS0045951 (interacts with) C11967	0.0108794	-0.702299	280.583	Polyketides[PK]
CSS0045951 (interacts with) C08966	0.00717026	-0.728812	280.583	Terpenoids
CSS0045951 (interacts with) C06087	0.00808389	-0.72147	280.583	Terpenoids
CSS0045557 (interacts with) Camptophora	0.00492357	0.750456	8	/
CSS0045557 (interacts with) 14.104_763.42401	1.70263e-09	0.988287	8	Terpenoids
CSS0045557 (interacts with) 12.756_793.43472	1.38083e-07	0.971627	8	Terpenoids
CSS0045557 (interacts with) HMDB0131420	6.30186e-12	0.996188	8	Flavonoids
CSS0045557 (interacts with) HMDB0128455	4.22309e-12	0.996481	8	Coumarins and derivatives
CSS0045557 (interacts with) HMDB0038340	3.68142e-10	0.991386	8	Amines and derivatives
CSS0045557 (interacts with) HMDB0037061	2.80793e-12	0.996757	8	Terpenoids
CSS0045557 (interacts with) HMDB0011628	1.35135e-12	0.997199	8	Terpenoids
CSS0045557 (interacts with) C21425	4.48363e-06	0.942524	24	Prenol lipids[PR]
CSS0045557 (interacts with) C16253	8.75908e-08	0.974117	8	Sterol lipids[ST]
CSS0045557 (interacts with) C11967	9.65844e-11	0.993413	8	Polyketides[PK]
CSS0045557 (interacts with) C08966	1.98277e-13	0.998092	8	Terpenoids
CSS0045557 (interacts with) C06087	4.68002e-08	0.97719	8	Terpenoids
CSS0045476 (interacts with) Camptophora	0.0101274	0.707056	27	/
CSS0045476 (interacts with) 14.104_763.42401	2.24746e-09	0.987615	27	Terpenoids
CSS0045476 (interacts with) 12.756_793.43472	8.75972e-07	0.958765	27	Terpenoids
CSS0045476 (interacts with) HMDB0131420	2.86324e-10	0.99181	27	Flavonoids
CSS0045476 (interacts with) HMDB0128455	2.66265e-10	0.991928	27	Coumarins and derivatives
CSS0045476 (interacts with) HMDB0038340	4.25291e-10	0.991133	27	Amines and derivatives
CSS0045476 (interacts with) HMDB0037061	2.31541e-10	0.992151	27	Terpenoids
CSS0045476 (interacts with) HMDB0011628	6.2237e-11	0.993968	27	Terpenoids
CSS0045476 (interacts with) C21425	1.71325e-05	0.924383	81	Prenol lipids[PR]
CSS0045476 (interacts with) C16253	1.27525e-07	0.972079	27	Sterol lipids[ST]
CSS0045476 (interacts with) C11967	6.48564e-10	0.99035	27	Polyketides[PK]
CSS0045476 (interacts with) C08966	1.12903e-11	0.995715	27	Terpenoids
CSS0045476 (interacts with) C06087	1.34327e-07	0.971784	27	Terpenoids
CSS0045338 (interacts with) Camptophora	0.00990257	0.708529	46	/
CSS0045338 (interacts with) 14.104_763.42401	6.12085e-08	0.975922	46	Terpenoids
CSS0045338 (interacts with) 12.756_793.43472	2.65251e-06	0.948355	46	Terpenoids
CSS0045338 (interacts with) HMDB0131420	7.29357e-08	0.975056	46	Flavonoids
CSS0045338 (interacts with) HMDB0128455	3.10919e-09	0.986781	46	Coumarins and derivatives
CSS0045338 (interacts with) HMDB0038340	5.06965e-08	0.97682	46	Amines and derivatives
CSS0045338 (interacts with) HMDB0037061	2.43419e-09	0.987415	46	Terpenoids
CSS0045338 (interacts with) HMDB0011628	3.14835e-09	0.986748	46	Terpenoids
CSS0045338 (interacts with) C21425	4.03193e-06	0.943755	138	Prenol lipids[PR]
CSS0045338 (interacts with) C16253	1.72257e-08	0.981349	46	Sterol lipids[ST]
CSS0045338 (interacts with) C11967	1.05748e-08	0.983093	46	Polyketides[PK]
CSS0045338 (interacts with) C08966	3.18045e-09	0.986721	46	Terpenoids
CSS0045338 (interacts with) C06087	2.61043e-07	0.96773	46	Terpenoids
CSS0045119 (interacts with) Camptophora	0.000810021	0.831064	65	/
CSS0045119 (interacts with) 14.104_763.42401	7.84822e-06	0.935561	65	Terpenoids
CSS0045119 (interacts with) 12.756_793.43472	2.26915e-06	0.949969	65	Terpenoids
CSS0045119 (interacts with) HMDB0131420	7.60737e-07	0.959928	65	Flavonoids
CSS0045119 (interacts with) HMDB0128455	2.25168e-06	0.950048	65	Coumarins and derivatives
CSS0045119 (interacts with) HMDB0038340	3.9963e-06	0.943857	65	Amines and derivatives
CSS0045119 (interacts with) HMDB0037061	2.90142e-06	0.947403	65	Terpenoids
CSS0045119 (interacts with) HMDB0011628	3.28809e-06	0.946045	65	Terpenoids
CSS0045119 (interacts with) C21425	1.43754e-05	0.927057	195	Prenol lipids[PR]
CSS0045119 (interacts with) C16253	4.6889e-05	0.906958	65	Sterol lipids[ST]
CSS0045119 (interacts with) C11967	4.98045e-06	0.941278	65	Polyketides[PK]
CSS0045119 (interacts with) C08966	2.7871e-06	0.947831	65	Terpenoids
CSS0045119 (interacts with) C06087	9.15238e-06	0.933502	65	Terpenoids
CSS0044883 (interacts with) Camptophora	0.00838075	0.719218	85	/
CSS0044883 (interacts with) 14.104_763.42401	9.36911e-10	0.98961	85	Terpenoids
CSS0044883 (interacts with) 12.756_793.43472	1.48157e-08	0.981907	85	Terpenoids
CSS0044883 (interacts with) HMDB0131420	5.57502e-12	0.99628	85	Flavonoids
CSS0044883 (interacts with) HMDB0128455	5.97187e-10	0.990508	85	Coumarins and derivatives
CSS0044883 (interacts with) HMDB0038340	7.76786e-10	0.989994	85	Amines and derivatives
CSS0044883 (interacts with) HMDB0037061	2.15358e-11	0.995124	85	Terpenoids
CSS0044883 (interacts with) HMDB0011628	1.00691e-11	0.995813	85	Terpenoids
CSS0044883 (interacts with) C21425	8.96819e-06	0.933778	255	Prenol lipids[PR]
CSS0044883 (interacts with) C16253	1.25927e-07	0.97215	85	Sterol lipids[ST]
CSS0044883 (interacts with) C11967	3.33079e-11	0.994679	85	Polyketides[PK]
CSS0044883 (interacts with) C08966	6.81996e-11	0.993857	85	Terpenoids
CSS0044883 (interacts with) C06087	6.28816e-09	0.984771	85	Terpenoids
CSS0044745 (interacts with) Camptophora	0.00962533	0.71038	104	/
CSS0044745 (interacts with) 14.104_763.42401	2.18824e-08	0.980429	104	Terpenoids
CSS0044745 (interacts with) 12.756_793.43472	1.45369e-07	0.971331	104	Terpenoids
CSS0044745 (interacts with) HMDB0131420	2.83544e-09	0.987024	104	Flavonoids
CSS0044745 (interacts with) HMDB0128455	2.88948e-11	0.994828	104	Coumarins and derivatives
CSS0044745 (interacts with) HMDB0038340	1.04516e-08	0.983133	104	Amines and derivatives
CSS0044745 (interacts with) HMDB0037061	4.13311e-11	0.994443	104	Terpenoids
CSS0044745 (interacts with) HMDB0011628	4.14432e-11	0.99444	104	Terpenoids
CSS0044745 (interacts with) C21425	9.01368e-06	0.93371	312	Prenol lipids[PR]
CSS0044745 (interacts with) C16253	7.52583e-07	0.960015	104	Sterol lipids[ST]
CSS0044745 (interacts with) C11967	1.12094e-09	0.98923	104	Polyketides[PK]
CSS0044745 (interacts with) C08966	4.92336e-10	0.990869	104	Terpenoids
CSS0044745 (interacts with) C06087	1.10584e-07	0.972871	104	Terpenoids
CSS0044627 (interacts with) Camptophora	0.00607465	0.738608	123	/
CSS0044627 (interacts with) 14.104_763.42401	3.56081e-08	0.978413	123	Terpenoids
CSS0044627 (interacts with) 12.756_793.43472	2.04382e-07	0.969288	123	Terpenoids
CSS0044627 (interacts with) HMDB0131420	6.38892e-08	0.975713	123	Flavonoids
CSS0044627 (interacts with) HMDB0128455	1.055e-08	0.983101	123	Coumarins and derivatives
CSS0044627 (interacts with) HMDB0038340	2.18698e-07	0.968865	123	Amines and derivatives
CSS0044627 (interacts with) HMDB0037061	1.6431e-09	0.98837	123	Terpenoids
CSS0044627 (interacts with) HMDB0011628	3.66373e-09	0.986338	123	Terpenoids
CSS0044627 (interacts with) C21425	3.35891e-06	0.94581	369	Prenol lipids[PR]
CSS0044627 (interacts with) C16253	4.14931e-07	0.964559	123	Sterol lipids[ST]
CSS0044627 (interacts with) C11967	2.78975e-08	0.979448	123	Polyketides[PK]
CSS0044627 (interacts with) C08966	7.11068e-09	0.98439	123	Terpenoids
CSS0044627 (interacts with) C06087	1.36772e-07	0.971681	123	Terpenoids
CSS0044524 (interacts with) Camptophora	0.00967746	0.710029	148	/
CSS0044524 (interacts with) 14.104_763.42401	2.47299e-10	0.992047	148	Terpenoids
CSS0044524 (interacts with) 12.756_793.43472	3.58369e-08	0.978385	148	Terpenoids
CSS0044524 (interacts with) HMDB0131420	4.00698e-10	0.991238	148	Flavonoids
CSS0044524 (interacts with) HMDB0128455	4.97599e-09	0.985471	148	Coumarins and derivatives
CSS0044524 (interacts with) HMDB0038340	1.98004e-09	0.987926	148	Amines and derivatives
CSS0044524 (interacts with) HMDB0037061	1.10081e-10	0.993238	148	Terpenoids
CSS0044524 (interacts with) HMDB0011628	7.23151e-11	0.993784	148	Terpenoids
CSS0044524 (interacts with) C21425	1.36755e-05	0.9278	444	Prenol lipids[PR]
CSS0044524 (interacts with) C16253	2.68644e-08	0.979604	148	Sterol lipids[ST]
CSS0044524 (interacts with) C11967	2.7548e-10	0.991873	148	Polyketides[PK]
CSS0044524 (interacts with) C08966	4.24776e-10	0.991135	148	Terpenoids
CSS0044524 (interacts with) C06087	8.87059e-09	0.98368	148	Terpenoids
CSS0044301 (interacts with) Camptophora	0.00989008	0.708612	172	/
CSS0044301 (interacts with) 14.104_763.42401	1.64574e-10	0.99267	172	Terpenoids
CSS0044301 (interacts with) 12.756_793.43472	1.01023e-07	0.973361	172	Terpenoids
CSS0044301 (interacts with) HMDB0131420	7.45345e-12	0.996057	172	Flavonoids
CSS0044301 (interacts with) HMDB0128455	2.13417e-11	0.995133	172	Coumarins and derivatives
CSS0044301 (interacts with) HMDB0038340	8.70454e-11	0.993549	172	Amines and derivatives
CSS0044301 (interacts with) HMDB0037061	9.69745e-14	0.998347	172	Terpenoids
CSS0044301 (interacts with) HMDB0011628	2.39074e-15	0.999212	172	Terpenoids
CSS0044301 (interacts with) C21425	7.8413e-06	0.935573	516	Prenol lipids[PR]
CSS0044301 (interacts with) C16253	2.25569e-08	0.980309	172	Sterol lipids[ST]
CSS0044301 (interacts with) C11967	6.83483e-13	0.997556	172	Polyketides[PK]
CSS0044301 (interacts with) C08966	4.19129e-14	0.998602	172	Terpenoids
CSS0044301 (interacts with) C06087	8.3821e-09	0.983865	172	Terpenoids
CSS0044176 (interacts with) Camptophora	0.00298423	0.776364	190	/
CSS0044176 (interacts with) 14.104_763.42401	3.22035e-09	0.986687	190	Terpenoids
CSS0044176 (interacts with) 12.756_793.43472	2.27751e-07	0.968608	190	Terpenoids
CSS0044176 (interacts with) HMDB0131420	1.16949e-11	0.995685	190	Flavonoids
CSS0044176 (interacts with) HMDB0128455	3.97547e-09	0.986112	190	Coumarins and derivatives
CSS0044176 (interacts with) HMDB0038340	1.71774e-10	0.992607	190	Amines and derivatives
CSS0044176 (interacts with) HMDB0037061	2.35755e-09	0.987496	190	Terpenoids
CSS0044176 (interacts with) HMDB0011628	2.2245e-09	0.987641	190	Terpenoids
CSS0044176 (interacts with) C21425	1.39652e-06	0.954671	570	Prenol lipids[PR]
CSS0044176 (interacts with) C16253	4.43991e-08	0.977431	190	Sterol lipids[ST]
CSS0044176 (interacts with) C11967	3.25009e-09	0.986663	190	Polyketides[PK]
CSS0044176 (interacts with) C08966	2.42914e-10	0.992075	190	Terpenoids
CSS0044176 (interacts with) C06087	1.61522e-08	0.981589	190	Terpenoids
CSS0044068 (interacts with) Camptophora	0.00665617	0.733257	209	/
CSS0044068 (interacts with) 14.104_763.42401	0.00437776	0.756821	209	Terpenoids
CSS0044068 (interacts with) 12.756_793.43472	0.000827942	0.830275	209	Terpenoids
CSS0044068 (interacts with) HMDB0131420	0.00354231	0.767844	209	Flavonoids
CSS0044068 (interacts with) HMDB0128455	0.00904116	0.714415	209	Coumarins and derivatives
CSS0044068 (interacts with) HMDB0038340	0.00746238	0.726392	209	Amines and derivatives
CSS0044068 (interacts with) HMDB0037061	0.00596969	0.739614	209	Terpenoids
CSS0044068 (interacts with) HMDB0011628	0.00610588	0.738311	209	Terpenoids
CSS0044068 (interacts with) C21425	0.00987308	0.708724	627	Prenol lipids[PR]
CSS0044068 (interacts with) C16253	0.0100719	0.707417	209	Sterol lipids[ST]
CSS0044068 (interacts with) C11967	0.00649036	0.734746	209	Polyketides[PK]
CSS0044068 (interacts with) C08966	0.00650851	0.734581	209	Terpenoids
CSS0044068 (interacts with) C06087	0.00346074	0.769022	209	Terpenoids
CSS0043931 (interacts with) Camptophora	0.000946052	0.825383	229	/
CSS0043931 (interacts with) 14.104_763.42401	0.000117487	0.887436	229	Terpenoids
CSS0043931 (interacts with) 12.756_793.43472	7.63075e-05	0.897089	229	Terpenoids
CSS0043931 (interacts with) HMDB0131420	2.52725e-05	0.918092	229	Flavonoids
CSS0043931 (interacts with) HMDB0128455	1.25835e-05	0.929022	229	Coumarins and derivatives
CSS0043931 (interacts with) HMDB0038340	5.45349e-05	0.904007	229	Amines and derivatives
CSS0043931 (interacts with) HMDB0037061	2.78862e-05	0.916416	229	Terpenoids
CSS0043931 (interacts with) HMDB0011628	3.03826e-05	0.914927	229	Terpenoids
CSS0043931 (interacts with) C21425	0.000135381	0.884062	687	Prenol lipids[PR]
CSS0043931 (interacts with) C16253	0.000314163	0.861726	229	Sterol lipids[ST]
CSS0043931 (interacts with) C11967	5.35375e-05	0.904373	229	Polyketides[PK]
CSS0043931 (interacts with) C08966	2.95969e-05	0.915385	229	Terpenoids
CSS0043931 (interacts with) C06087	0.000212519	0.872611	229	Terpenoids
CSS0043861 (interacts with) Camptophora	0.00478932	0.75197	250	/
CSS0043861 (interacts with) 14.104_763.42401	0.000106346	0.889745	250	Terpenoids
CSS0043861 (interacts with) 12.756_793.43472	0.00171577	0.801622	250	Terpenoids
CSS0043861 (interacts with) HMDB0131420	7.61699e-05	0.897128	250	Flavonoids
CSS0043861 (interacts with) HMDB0128455	5.09593e-05	0.905344	250	Coumarins and derivatives
CSS0043861 (interacts with) HMDB0038340	2.69384e-05	0.917009	250	Amines and derivatives
CSS0043861 (interacts with) HMDB0037061	0.000100364	0.891064	250	Terpenoids
CSS0043861 (interacts with) HMDB0011628	9.89367e-05	0.891388	250	Terpenoids
CSS0043861 (interacts with) C21425	8.00273e-05	0.896068	750	Prenol lipids[PR]
CSS0043861 (interacts with) C16253	1.82465e-05	0.923398	250	Sterol lipids[ST]
CSS0043861 (interacts with) C11967	9.32459e-05	0.892717	250	Polyketides[PK]
CSS0043861 (interacts with) C08966	3.63219e-05	0.911737	250	Terpenoids
CSS0043861 (interacts with) C06087	0.000289719	0.864059	250	Terpenoids
CSS0043637 (interacts with) Camptophora	0.0107811	0.702907	269	/
CSS0043637 (interacts with) 14.104_763.42401	4.06959e-11	0.994461	269	Terpenoids
CSS0043637 (interacts with) 12.756_793.43472	1.76029e-07	0.970201	269	Terpenoids
CSS0043637 (interacts with) HMDB0131420	3.77365e-11	0.994544	269	Flavonoids
CSS0043637 (interacts with) HMDB0128455	3.91334e-10	0.99128	269	Coumarins and derivatives
CSS0043637 (interacts with) HMDB0038340	1.14907e-10	0.99318	269	Amines and derivatives
CSS0043637 (interacts with) HMDB0037061	5.80246e-12	0.99625	269	Terpenoids
CSS0043637 (interacts with) HMDB0011628	1.39237e-12	0.997182	269	Terpenoids
CSS0043637 (interacts with) C21425	7.34909e-06	0.936421	807	Prenol lipids[PR]
CSS0043637 (interacts with) C16253	2.99152e-09	0.986883	269	Sterol lipids[ST]
CSS0043637 (interacts with) C11967	1.45461e-12	0.997157	269	Polyketides[PK]
CSS0043637 (interacts with) C08966	1.13655e-12	0.997294	269	Terpenoids
CSS0043637 (interacts with) C06087	4.51485e-09	0.985752	269	Terpenoids
CSS0043263 (interacts with) Camptophora	0.00760281	0.725253	18	/
CSS0043263 (interacts with) 14.104_763.42401	4.0615e-10	0.991215	18	Terpenoids
CSS0043263 (interacts with) 12.756_793.43472	3.19356e-07	0.966387	18	Terpenoids
CSS0043263 (interacts with) HMDB0131420	2.17531e-12	0.996919	18	Flavonoids
CSS0043263 (interacts with) HMDB0128455	4.81535e-11	0.994271	18	Coumarins and derivatives
CSS0043263 (interacts with) HMDB0038340	2.31233e-12	0.996881	18	Amines and derivatives
CSS0043263 (interacts with) HMDB0037061	1.39879e-11	0.995528	18	Terpenoids
CSS0043263 (interacts with) HMDB0011628	5.90559e-12	0.996237	18	Terpenoids
CSS0043263 (interacts with) C21425	4.99391e-06	0.941246	54	Prenol lipids[PR]
CSS0043263 (interacts with) C16253	2.74017e-08	0.979522	18	Sterol lipids[ST]
CSS0043263 (interacts with) C11967	8.62763e-12	0.99594	18	Polyketides[PK]
CSS0043263 (interacts with) C08966	2.95606e-13	0.997934	18	Terpenoids
CSS0043263 (interacts with) C06087	1.546e-08	0.981751	18	Terpenoids
CSS0043140 (interacts with) Zymoseptoria	0.00846883	0.718561	37	/
CSS0043140 (interacts with) Coniosporium	0.0038882	0.763064	37	/
CSS0043140 (interacts with) 14.104_763.42401	0.081541	0.522251	40.0833	Terpenoids
CSS0043140 (interacts with) 12.756_793.43472	0.102897	0.493633	40.0833	Terpenoids
CSS0043140 (interacts with) HMDB0131420	0.0542455	0.567577	40.0833	Flavonoids
CSS0043140 (interacts with) HMDB0128455	0.0352678	0.609789	40.0833	Coumarins and derivatives
CSS0043140 (interacts with) HMDB0038340	0.0424744	0.592209	40.0833	Amines and derivatives
CSS0043140 (interacts with) HMDB0037061	0.0499397	0.576106	40.0833	Terpenoids
CSS0043140 (interacts with) HMDB0011628	0.0511443	0.57367	40.0833	Terpenoids
CSS0043140 (interacts with) C21425	0.0300029	0.624334	77.0833	Prenol lipids[PR]
CSS0043140 (interacts with) C16253	0.0524426	0.571089	40.0833	Sterol lipids[ST]
CSS0043140 (interacts with) C11967	0.0407848	0.596128	40.0833	Polyketides[PK]
CSS0043140 (interacts with) C08966	0.0506607	0.574643	40.0833	Terpenoids
CSS0043140 (interacts with) C06087	0.0577042	0.561064	40.0833	Terpenoids
CSS0042833 (interacts with) Camptophora	0.00896177	0.714978	56	/
CSS0042833 (interacts with) 14.104_763.42401	1.67648e-07	0.970493	56	Terpenoids
CSS0042833 (interacts with) 12.756_793.43472	3.61892e-06	0.944981	56	Terpenoids
CSS0042833 (interacts with) HMDB0131420	2.35894e-08	0.980131	56	Flavonoids
CSS0042833 (interacts with) HMDB0128455	5.3826e-11	0.994141	56	Coumarins and derivatives
CSS0042833 (interacts with) HMDB0038340	5.16202e-08	0.976735	56	Amines and derivatives
CSS0042833 (interacts with) HMDB0037061	1.53042e-09	0.988535	56	Terpenoids
CSS0042833 (interacts with) HMDB0011628	7.99674e-10	0.989935	56	Terpenoids
CSS0042833 (interacts with) C21425	2.68479e-05	0.917066	168	Prenol lipids[PR]
CSS0042833 (interacts with) C16253	1.09795e-06	0.956831	56	Sterol lipids[ST]
CSS0042833 (interacts with) C11967	1.18603e-08	0.982699	56	Polyketides[PK]
CSS0042833 (interacts with) C08966	9.01707e-10	0.98969	56	Terpenoids
CSS0042833 (interacts with) C06087	2.326e-06	0.949717	56	Terpenoids
CSS0042712 (interacts with) Camptophora	0.0048883	0.750851	75	/
CSS0042712 (interacts with) 14.104_763.42401	1.44594e-06	0.954349	75	Terpenoids
CSS0042712 (interacts with) 12.756_793.43472	3.10718e-06	0.946664	75	Terpenoids
CSS0042712 (interacts with) HMDB0131420	6.65181e-08	0.975515	75	Flavonoids
CSS0042712 (interacts with) HMDB0128455	1.16203e-09	0.989152	75	Coumarins and derivatives
CSS0042712 (interacts with) HMDB0038340	3.25121e-07	0.966266	75	Amines and derivatives
CSS0042712 (interacts with) HMDB0037061	2.28834e-08	0.980252	75	Terpenoids
CSS0042712 (interacts with) HMDB0011628	2.1473e-08	0.980503	75	Terpenoids
CSS0042712 (interacts with) C21425	1.60916e-05	0.92535	225	Prenol lipids[PR]
CSS0042712 (interacts with) C16253	7.3459e-06	0.936427	75	Sterol lipids[ST]
CSS0042712 (interacts with) C11967	7.48783e-08	0.974923	75	Polyketides[PK]
CSS0042712 (interacts with) C08966	2.92891e-08	0.979246	75	Terpenoids
CSS0042712 (interacts with) C06087	4.81389e-06	0.941684	75	Terpenoids
CSS0042539 (interacts with) Camptophora	0.00623422	0.737103	95	/
CSS0042539 (interacts with) 14.104_763.42401	9.80449e-11	0.993393	95	Terpenoids
CSS0042539 (interacts with) 12.756_793.43472	2.99503e-08	0.979152	95	Terpenoids
CSS0042539 (interacts with) HMDB0131420	1.66158e-14	0.998838	95	Flavonoids
CSS0042539 (interacts with) HMDB0128455	1.11663e-10	0.993219	95	Coumarins and derivatives
CSS0042539 (interacts with) HMDB0038340	1.94982e-11	0.99522	95	Amines and derivatives
CSS0042539 (interacts with) HMDB0037061	4.8712e-13	0.997716	95	Terpenoids
CSS0042539 (interacts with) HMDB0011628	4.61636e-13	0.997741	95	Terpenoids
CSS0042539 (interacts with) C21425	3.53398e-06	0.945246	285	Prenol lipids[PR]
CSS0042539 (interacts with) C16253	1.85419e-08	0.981071	95	Sterol lipids[ST]
CSS0042539 (interacts with) C11967	7.65002e-13	0.997501	95	Polyketides[PK]
CSS0042539 (interacts with) C08966	3.50805e-13	0.997862	95	Terpenoids
CSS0042539 (interacts with) C06087	1.95284e-09	0.98796	95	Terpenoids
CSS0042117 (interacts with) Zymoseptoria	0.00994506	0.708249	114	/
CSS0042117 (interacts with) Zeloasperisporium	0.00773508	0.724196	114	/
CSS0042117 (interacts with) Camptophora	3.11089e-05	0.914511	114	/
CSS0042117 (interacts with) 14.104_763.42401	0.0034489	0.769195	114	Terpenoids
CSS0042117 (interacts with) 12.756_793.43472	0.00424884	0.758411	114	Terpenoids
CSS0042117 (interacts with) HMDB0131420	0.000812491	0.830954	114	Flavonoids
CSS0042117 (interacts with) HMDB0128455	0.00123443	0.815166	114	Coumarins and derivatives
CSS0042117 (interacts with) HMDB0038340	0.00126167	0.814299	114	Amines and derivatives
CSS0042117 (interacts with) HMDB0037061	0.00218211	0.791054	114	Terpenoids
CSS0042117 (interacts with) HMDB0011628	0.00229119	0.788836	114	Terpenoids
CSS0042117 (interacts with) C21425	0.000368216	0.857028	114	Prenol lipids[PR]
CSS0042117 (interacts with) C16253	0.00298946	0.776279	114	Sterol lipids[ST]
CSS0042117 (interacts with) C11967	0.00176927	0.800305	114	Polyketides[PK]
CSS0042117 (interacts with) C08966	0.00141109	0.809788	114	Terpenoids
CSS0042117 (interacts with) C06087	0.00350059	0.768444	114	Terpenoids
CSS0041943 (interacts with) Zymoseptoria	0.00680874	0.731912	137	/
CSS0041943 (interacts with) Zeloasperisporium	0.00393776	0.762405	137	/
CSS0041943 (interacts with) Camptophora	0.00237517	0.787183	137	/
CSS0041943 (interacts with) 14.104_763.42401	5.25098e-06	0.940641	137	Terpenoids
CSS0041943 (interacts with) 12.756_793.43472	3.59431e-06	0.945057	137	Terpenoids
CSS0041943 (interacts with) HMDB0131420	8.29e-07	0.959223	137	Flavonoids
CSS0041943 (interacts with) HMDB0128455	2.19702e-05	0.920418	137	Coumarins and derivatives
CSS0041943 (interacts with) HMDB0038340	3.09688e-06	0.9467	137	Amines and derivatives
CSS0041943 (interacts with) HMDB0037061	1.19162e-05	0.92981	137	Terpenoids
CSS0041943 (interacts with) HMDB0011628	1.13834e-05	0.930465	137	Terpenoids
CSS0041943 (interacts with) C21425	4.63632e-05	0.907175	137	Prenol lipids[PR]
CSS0041943 (interacts with) C16253	9.41359e-06	0.933118	137	Sterol lipids[ST]
CSS0041943 (interacts with) C11967	5.28081e-06	0.940572	137	Polyketides[PK]
CSS0041943 (interacts with) C08966	7.83521e-06	0.935583	137	Terpenoids
CSS0041943 (interacts with) C06087	2.59111e-06	0.9486	137	Terpenoids
CSS0041869 (interacts with) Zeloasperisporium	0.0107656	0.703003	162	/
CSS0041869 (interacts with) 14.104_763.42401	0.000232473	0.870194	175.5	Terpenoids
CSS0041869 (interacts with) 12.756_793.43472	0.000139806	0.883282	175.5	Terpenoids
CSS0041869 (interacts with) HMDB0131420	0.000245882	0.86866	175.5	Flavonoids
CSS0041869 (interacts with) HMDB0128455	0.000462315	0.849999	175.5	Coumarins and derivatives
CSS0041869 (interacts with) HMDB0038340	0.000234879	0.869914	175.5	Amines and derivatives
CSS0041869 (interacts with) HMDB0037061	0.000292738	0.863763	175.5	Terpenoids
CSS0041869 (interacts with) HMDB0011628	0.000347041	0.8588	175.5	Terpenoids
CSS0041869 (interacts with) C21425	0.000375032	0.856475	337.5	Prenol lipids[PR]
CSS0041869 (interacts with) C16253	0.00078543	0.832168	175.5	Sterol lipids[ST]
CSS0041869 (interacts with) C11967	0.000328317	0.860438	175.5	Polyketides[PK]
CSS0041869 (interacts with) C08966	0.000376699	0.856341	175.5	Terpenoids
CSS0041869 (interacts with) C06087	0.000108954	0.889188	175.5	Terpenoids
CSS0041527 (interacts with) Camptophora	0.00843009	0.71885	182	/
CSS0041527 (interacts with) 14.104_763.42401	1.71522e-10	0.992609	182	Terpenoids
CSS0041527 (interacts with) 12.756_793.43472	2.26596e-07	0.968641	182	Terpenoids
CSS0041527 (interacts with) HMDB0131420	6.11659e-12	0.99621	182	Flavonoids
CSS0041527 (interacts with) HMDB0128455	9.88019e-12	0.995828	182	Coumarins and derivatives
CSS0041527 (interacts with) HMDB0038340	1.32486e-11	0.995576	182	Amines and derivatives
CSS0041527 (interacts with) HMDB0037061	1.62781e-13	0.998166	182	Terpenoids
CSS0041527 (interacts with) HMDB0011628	2.95597e-14	0.998697	182	Terpenoids
CSS0041527 (interacts with) C21425	4.86339e-06	0.941562	546	Prenol lipids[PR]
CSS0041527 (interacts with) C16253	8.70197e-09	0.983743	182	Sterol lipids[ST]
CSS0041527 (interacts with) C11967	3.90296e-13	0.997816	182	Polyketides[PK]
CSS0041527 (interacts with) C08966	1.72977e-16	0.999534	182	Terpenoids
CSS0041527 (interacts with) C06087	9.73318e-09	0.983373	182	Terpenoids
CSS0041293 (interacts with) Zymoseptoria	0.00653153	0.734374	200	/
CSS0041293 (interacts with) Zeloasperisporium	0.00357275	0.767409	200	/
CSS0041293 (interacts with) 14.104_763.42401	0.00071357	0.835557	216.667	Terpenoids
CSS0041293 (interacts with) 12.756_793.43472	0.000177851	0.877269	216.667	Terpenoids
CSS0041293 (interacts with) HMDB0131420	0.000692258	0.836612	216.667	Flavonoids
CSS0041293 (interacts with) HMDB0128455	0.00167588	0.802624	216.667	Coumarins and derivatives
CSS0041293 (interacts with) HMDB0038340	0.00126137	0.814309	216.667	Amines and derivatives
CSS0041293 (interacts with) HMDB0037061	0.000953345	0.825097	216.667	Terpenoids
CSS0041293 (interacts with) HMDB0011628	0.00105547	0.821256	216.667	Terpenoids
CSS0041293 (interacts with) C21425	0.000246011	0.868645	216.667	Prenol lipids[PR]
CSS0041293 (interacts with) C16253	0.000319483	0.861237	216.667	Sterol lipids[ST]
CSS0041293 (interacts with) C11967	0.000729162	0.8348	216.667	Polyketides[PK]
CSS0041293 (interacts with) C08966	0.00115661	0.817724	216.667	Terpenoids
CSS0041293 (interacts with) C06087	0.000133506	0.884399	216.667	Terpenoids
CSS0040558 (interacts with) Camptophora	0.00990891	0.708487	221	/
CSS0040558 (interacts with) 14.104_763.42401	9.67932e-09	0.983391	221	Terpenoids
CSS0040558 (interacts with) 12.756_793.43472	3.78209e-08	0.978149	221	Terpenoids
CSS0040558 (interacts with) HMDB0131420	1.06515e-09	0.989339	221	Flavonoids
CSS0040558 (interacts with) HMDB0128455	1.04127e-09	0.989388	221	Coumarins and derivatives
CSS0040558 (interacts with) HMDB0038340	1.48204e-08	0.981905	221	Amines and derivatives
CSS0040558 (interacts with) HMDB0037061	1.19166e-10	0.99313	221	Terpenoids
CSS0040558 (interacts with) HMDB0011628	1.13767e-10	0.993193	221	Terpenoids
CSS0040558 (interacts with) C21425	4.8715e-06	0.941542	663	Prenol lipids[PR]
CSS0040558 (interacts with) C16253	1.02728e-07	0.973271	221	Sterol lipids[ST]
CSS0040558 (interacts with) C11967	1.28523e-10	0.993025	221	Polyketides[PK]
CSS0040558 (interacts with) C08966	8.57541e-10	0.989793	221	Terpenoids
CSS0040558 (interacts with) C06087	1.00498e-08	0.983266	221	Terpenoids
CSS0040375 (interacts with) Camptophora	0.000453283	0.850623	241	/
CSS0040375 (interacts with) 14.104_763.42401	0.00236572	0.787366	241	Terpenoids
CSS0040375 (interacts with) 12.756_793.43472	0.00384599	0.763629	241	Terpenoids
CSS0040375 (interacts with) HMDB0131420	0.0011744	0.817128	241	Flavonoids
CSS0040375 (interacts with) HMDB0128455	0.0015084	0.807044	241	Coumarins and derivatives
CSS0040375 (interacts with) HMDB0038340	0.00209266	0.792937	241	Amines and derivatives
CSS0040375 (interacts with) HMDB0037061	0.00233042	0.788058	241	Terpenoids
CSS0040375 (interacts with) HMDB0011628	0.00216584	0.791392	241	Terpenoids
CSS0040375 (interacts with) C21425	0.00149563	0.807396	723	Prenol lipids[PR]
CSS0040375 (interacts with) C16253	0.00289654	0.777812	241	Sterol lipids[ST]
CSS0040375 (interacts with) C11967	0.00286318	0.778371	241	Polyketides[PK]
CSS0040375 (interacts with) C08966	0.00146568	0.808231	241	Terpenoids
CSS0040375 (interacts with) C06087	0.00447495	0.755645	241	Terpenoids
CSS0040235 (interacts with) Camptophora	0.00889725	0.715439	260	/
CSS0040235 (interacts with) 14.104_763.42401	0.00255856	0.783722	260	Terpenoids
CSS0040235 (interacts with) 12.756_793.43472	0.000681818	0.837138	260	Terpenoids
CSS0040235 (interacts with) HMDB0131420	0.00119742	0.816367	260	Flavonoids
CSS0040235 (interacts with) HMDB0128455	0.000643677	0.839116	260	Coumarins and derivatives
CSS0040235 (interacts with) HMDB0038340	0.00250063	0.784794	260	Amines and derivatives
CSS0040235 (interacts with) HMDB0037061	0.000845617	0.82951	260	Terpenoids
CSS0040235 (interacts with) HMDB0011628	0.000928921	0.826063	260	Terpenoids
CSS0040235 (interacts with) C21425	0.00177586	0.800145	780	Prenol lipids[PR]
CSS0040235 (interacts with) C16253	0.00579305	0.741339	260	Sterol lipids[ST]
CSS0040235 (interacts with) C11967	0.00136375	0.811176	260	Polyketides[PK]
CSS0040235 (interacts with) C08966	0.00110714	0.819421	260	Terpenoids
CSS0040235 (interacts with) C06087	0.00229498	0.78876	260	Terpenoids
CSS0039947 (interacts with) Camptophora	0.00750943	0.726009	9	/
CSS0039947 (interacts with) 14.104_763.42401	1.19813e-10	0.993122	9	Terpenoids
CSS0039947 (interacts with) 12.756_793.43472	1.54882e-07	0.970961	9	Terpenoids
CSS0039947 (interacts with) HMDB0131420	1.1428e-10	0.993187	9	Flavonoids
CSS0039947 (interacts with) HMDB0128455	9.66345e-11	0.993412	9	Coumarins and derivatives
CSS0039947 (interacts with) HMDB0038340	1.41726e-10	0.992887	9	Amines and derivatives
CSS0039947 (interacts with) HMDB0037061	1.42513e-13	0.998214	9	Terpenoids
CSS0039947 (interacts with) HMDB0011628	4.94889e-13	0.997709	9	Terpenoids
CSS0039947 (interacts with) C21425	3.23917e-06	0.94621	27	Prenol lipids[PR]
CSS0039947 (interacts with) C16253	2.81327e-09	0.987044	9	Sterol lipids[ST]
CSS0039947 (interacts with) C11967	3.08302e-12	0.996696	9	Polyketides[PK]
CSS0039947 (interacts with) C08966	4.37928e-13	0.997765	9	Terpenoids
CSS0039947 (interacts with) C06087	5.63107e-09	0.985105	9	Terpenoids
CSS0039931 (interacts with) Camptophora	0.00895961	0.714994	28	/
CSS0039931 (interacts with) 14.104_763.42401	9.62349e-11	0.993418	28	Terpenoids
CSS0039931 (interacts with) 12.756_793.43472	4.03005e-08	0.977868	28	Terpenoids
CSS0039931 (interacts with) HMDB0131420	4.83562e-11	0.994266	28	Flavonoids
CSS0039931 (interacts with) HMDB0128455	1.54475e-10	0.992763	28	Coumarins and derivatives
CSS0039931 (interacts with) HMDB0038340	1.92375e-10	0.992437	28	Amines and derivatives
CSS0039931 (interacts with) HMDB0037061	3.46166e-13	0.997867	28	Terpenoids
CSS0039931 (interacts with) HMDB0011628	3.7082e-13	0.997838	28	Terpenoids
CSS0039931 (interacts with) C21425	3.35769e-06	0.945814	84	Prenol lipids[PR]
CSS0039931 (interacts with) C16253	5.02829e-09	0.98544	28	Sterol lipids[ST]
CSS0039931 (interacts with) C11967	6.55894e-12	0.996157	28	Polyketides[PK]
CSS0039931 (interacts with) C08966	3.19481e-12	0.996672	28	Terpenoids
CSS0039931 (interacts with) C06087	9.72557e-10	0.989532	28	Terpenoids
CSS0039835 (interacts with) Zymoseptoria	0.00137969	0.810704	47	/
CSS0039835 (interacts with) Zeloasperisporium	0.00030405	0.862673	47	/
CSS0039835 (interacts with) Camptophora	0.000758127	0.833426	47	/
CSS0039835 (interacts with) 14.104_763.42401	0.00425553	0.758328	47	Terpenoids
CSS0039835 (interacts with) 12.756_793.43472	0.00187344	0.797826	47	Terpenoids
CSS0039835 (interacts with) HMDB0131420	0.00218889	0.790913	47	Flavonoids
CSS0039835 (interacts with) HMDB0128455	0.00779253	0.72374	47	Coumarins and derivatives
CSS0039835 (interacts with) HMDB0038340	0.00330693	0.771303	47	Amines and derivatives
CSS0039835 (interacts with) HMDB0037061	0.00617806	0.737629	47	Terpenoids
CSS0039835 (interacts with) HMDB0011628	0.00666276	0.733199	47	Terpenoids
CSS0039835 (interacts with) C21425	0.00149322	0.807463	47	Prenol lipids[PR]
CSS0039835 (interacts with) C16253	0.00425348	0.758354	47	Sterol lipids[ST]
CSS0039835 (interacts with) C11967	0.00464347	0.753652	47	Polyketides[PK]
CSS0039835 (interacts with) C08966	0.00556241	0.743651	47	Terpenoids
CSS0039835 (interacts with) C06087	0.00203322	0.794222	47	Terpenoids
CSS0039575 (interacts with) Zymoseptoria	0.0080436	0.72178	66	/
CSS0039575 (interacts with) 14.104_763.42401	5.15926e-05	0.905102	71.5	Terpenoids
CSS0039575 (interacts with) 12.756_793.43472	0.000161532	0.879711	71.5	Terpenoids
CSS0039575 (interacts with) HMDB0131420	1.85769e-05	0.923115	71.5	Flavonoids
CSS0039575 (interacts with) HMDB0128455	4.65841e-05	0.907084	71.5	Coumarins and derivatives
CSS0039575 (interacts with) HMDB0038340	1.24446e-05	0.929183	71.5	Amines and derivatives
CSS0039575 (interacts with) HMDB0037061	4.16148e-05	0.909224	71.5	Terpenoids
CSS0039575 (interacts with) HMDB0011628	3.59372e-05	0.91193	71.5	Terpenoids
CSS0039575 (interacts with) C21425	0.000725524	0.834975	137.5	Prenol lipids[PR]
CSS0039575 (interacts with) C16253	8.82861e-05	0.893928	71.5	Sterol lipids[ST]
CSS0039575 (interacts with) C11967	1.52011e-05	0.926217	71.5	Polyketides[PK]
CSS0039575 (interacts with) C08966	3.407e-05	0.912894	71.5	Terpenoids
CSS0039575 (interacts with) C06087	4.56459e-05	0.907474	71.5	Terpenoids
CSS0039488 (interacts with) Camptophora	0.0100063	0.707846	86	/
CSS0039488 (interacts with) 14.104_763.42401	1.02426e-07	0.973287	86	Terpenoids
CSS0039488 (interacts with) 12.756_793.43472	1.09777e-06	0.956833	86	Terpenoids
CSS0039488 (interacts with) HMDB0131420	3.39268e-09	0.986547	86	Flavonoids
CSS0039488 (interacts with) HMDB0128455	1.97643e-09	0.987931	86	Coumarins and derivatives
CSS0039488 (interacts with) HMDB0038340	4.29744e-09	0.985893	86	Amines and derivatives
CSS0039488 (interacts with) HMDB0037061	4.08287e-09	0.986037	86	Terpenoids
CSS0039488 (interacts with) HMDB0011628	4.15793e-09	0.985986	86	Terpenoids
CSS0039488 (interacts with) C21425	3.15177e-06	0.946509	258	Prenol lipids[PR]
CSS0039488 (interacts with) C16253	2.36815e-07	0.96836	86	Sterol lipids[ST]
CSS0039488 (interacts with) C11967	1.03873e-09	0.989393	86	Polyketides[PK]
CSS0039488 (interacts with) C08966	3.88208e-09	0.986178	86	Terpenoids
CSS0039488 (interacts with) C06087	7.38525e-08	0.974993	86	Terpenoids
CSS0039476 (interacts with) Camptophora	0.00810745	0.721289	105	/
CSS0039476 (interacts with) 14.104_763.42401	1.71208e-09	0.988274	105	Terpenoids
CSS0039476 (interacts with) 12.756_793.43472	2.13971e-07	0.969002	105	Terpenoids
CSS0039476 (interacts with) HMDB0131420	5.43517e-11	0.99413	105	Flavonoids
CSS0039476 (interacts with) HMDB0128455	4.68643e-12	0.996407	105	Coumarins and derivatives
CSS0039476 (interacts with) HMDB0038340	4.6845e-10	0.990959	105	Amines and derivatives
CSS0039476 (interacts with) HMDB0037061	7.5774e-13	0.997505	105	Terpenoids
CSS0039476 (interacts with) HMDB0011628	1.19886e-13	0.998275	105	Terpenoids
CSS0039476 (interacts with) C21425	1.16938e-05	0.93008	315	Prenol lipids[PR]
CSS0039476 (interacts with) C16253	1.42433e-07	0.971449	105	Sterol lipids[ST]
CSS0039476 (interacts with) C11967	3.8245e-11	0.994529	105	Polyketides[PK]
CSS0039476 (interacts with) C08966	5.36086e-13	0.997672	105	Terpenoids
CSS0039476 (interacts with) C06087	7.88106e-08	0.974663	105	Terpenoids
CSS0039355 (interacts with) Zeloasperisporium	0.00733121	0.72747	124	/
CSS0039355 (interacts with) Camptophora	0.0026184	0.782634	124	/
CSS0039355 (interacts with) 14.104_763.42401	4.16115e-05	0.909225	124	Terpenoids
CSS0039355 (interacts with) 12.756_793.43472	0.000153871	0.880925	124	Terpenoids
CSS0039355 (interacts with) HMDB0131420	1.82032e-05	0.923435	124	Flavonoids
CSS0039355 (interacts with) HMDB0128455	8.67917e-05	0.894303	124	Coumarins and derivatives
CSS0039355 (interacts with) HMDB0038340	8.32346e-06	0.934781	124	Amines and derivatives
CSS0039355 (interacts with) HMDB0037061	6.7167e-05	0.899776	124	Terpenoids
CSS0039355 (interacts with) HMDB0011628	7.66106e-05	0.897005	124	Terpenoids
CSS0039355 (interacts with) C21425	0.000103636	0.890335	248	Prenol lipids[PR]
CSS0039355 (interacts with) C16253	5.18524e-05	0.905003	124	Sterol lipids[ST]
CSS0039355 (interacts with) C11967	4.22125e-05	0.908956	124	Polyketides[PK]
CSS0039355 (interacts with) C08966	4.52641e-05	0.907634	124	Terpenoids
CSS0039355 (interacts with) C06087	4.23325e-05	0.908903	124	Terpenoids
CSS0038505 (interacts with) Camptophora	0.00731256	0.727624	150	/
CSS0038505 (interacts with) 14.104_763.42401	1.06818e-08	0.983059	150	Terpenoids
CSS0038505 (interacts with) 12.756_793.43472	3.43003e-07	0.965898	150	Terpenoids
CSS0038505 (interacts with) HMDB0131420	9.35377e-12	0.995874	150	Flavonoids
CSS0038505 (interacts with) HMDB0128455	2.55113e-11	0.994955	150	Coumarins and derivatives
CSS0038505 (interacts with) HMDB0038340	1.90558e-10	0.992452	150	Amines and derivatives
CSS0038505 (interacts with) HMDB0037061	1.28411e-10	0.993026	150	Terpenoids
CSS0038505 (interacts with) HMDB0011628	5.10395e-11	0.994203	150	Terpenoids
CSS0038505 (interacts with) C21425	5.79897e-06	0.939425	450	Prenol lipids[PR]
CSS0038505 (interacts with) C16253	1.31014e-07	0.971926	150	Sterol lipids[ST]
CSS0038505 (interacts with) C11967	5.10764e-11	0.994203	150	Polyketides[PK]
CSS0038505 (interacts with) C08966	2.55327e-11	0.994955	150	Terpenoids
CSS0038505 (interacts with) C06087	5.41941e-08	0.976506	150	Terpenoids
CSS0038483 (interacts with) Camptophora	0.000349734	0.85857	173	/
CSS0038483 (interacts with) 14.104_763.42401	0.00609947	0.738372	173	Terpenoids
CSS0038483 (interacts with) 12.756_793.43472	0.0176829	0.667597	173	Terpenoids
CSS0038483 (interacts with) HMDB0131420	0.00406735	0.760713	173	Flavonoids
CSS0038483 (interacts with) HMDB0128455	0.00586211	0.74066	173	Coumarins and derivatives
CSS0038483 (interacts with) HMDB0038340	0.00309188	0.774632	173	Amines and derivatives
CSS0038483 (interacts with) HMDB0037061	0.00781082	0.723596	173	Terpenoids
CSS0038483 (interacts with) HMDB0011628	0.00814232	0.721022	173	Terpenoids
CSS0038483 (interacts with) C21425	0.000421311	0.852911	519	Prenol lipids[PR]
CSS0038483 (interacts with) C16253	0.00144897	0.808703	173	Sterol lipids[ST]
CSS0038483 (interacts with) C11967	0.00673349	0.732572	173	Polyketides[PK]
CSS0038483 (interacts with) C08966	0.00485132	0.751267	173	Terpenoids
CSS0038483 (interacts with) C06087	0.00605646	0.738781	173	Terpenoids
CSS0038446 (interacts with) Camptophora	0.0101	0.707234	191	/
CSS0038446 (interacts with) 14.104_763.42401	6.74676e-06	0.937523	191	Terpenoids
CSS0038446 (interacts with) 12.756_793.43472	6.64695e-05	0.899992	191	Terpenoids
CSS0038446 (interacts with) HMDB0131420	3.53792e-05	0.912214	191	Flavonoids
CSS0038446 (interacts with) HMDB0128455	3.43329e-05	0.912756	191	Coumarins and derivatives
CSS0038446 (interacts with) HMDB0038340	2.40117e-05	0.91895	191	Amines and derivatives
CSS0038446 (interacts with) HMDB0037061	1.40851e-05	0.927362	191	Terpenoids
CSS0038446 (interacts with) HMDB0011628	1.74762e-05	0.924074	191	Terpenoids
CSS0038446 (interacts with) C21425	5.33415e-05	0.904445	573	Prenol lipids[PR]
CSS0038446 (interacts with) C16253	2.1031e-06	0.950737	191	Sterol lipids[ST]
CSS0038446 (interacts with) C11967	2.41641e-05	0.918845	191	Polyketides[PK]
CSS0038446 (interacts with) C08966	1.40424e-05	0.927407	191	Terpenoids
CSS0038446 (interacts with) C06087	1.44437e-05	0.926986	191	Terpenoids
CSS0038351 (interacts with) Camptophora	0.00161966	0.804068	210	/
CSS0038351 (interacts with) 14.104_763.42401	4.08978e-06	0.943591	210	Terpenoids
CSS0038351 (interacts with) 12.756_793.43472	3.8131e-05	0.910847	210	Terpenoids
CSS0038351 (interacts with) HMDB0131420	1.1171e-06	0.95668	210	Flavonoids
CSS0038351 (interacts with) HMDB0128455	2.63833e-07	0.967661	210	Coumarins and derivatives
CSS0038351 (interacts with) HMDB0038340	1.75825e-06	0.952499	210	Amines and derivatives
CSS0038351 (interacts with) HMDB0037061	1.21965e-06	0.9559	210	Terpenoids
CSS0038351 (interacts with) HMDB0011628	1.16922e-06	0.956277	210	Terpenoids
CSS0038351 (interacts with) C21425	1.94716e-06	0.951503	630	Prenol lipids[PR]
CSS0038351 (interacts with) C16253	1.80243e-06	0.952258	210	Sterol lipids[ST]
CSS0038351 (interacts with) C11967	2.91832e-06	0.94734	210	Polyketides[PK]
CSS0038351 (interacts with) C08966	3.33435e-07	0.966093	210	Terpenoids
CSS0038351 (interacts with) C06087	1.13005e-05	0.930569	210	Terpenoids
CSS0038072 (interacts with) Penicillium	0.000470774	0.849424	230	/
CSS0038072 (interacts with) 14.104_763.42401	0.0365549	-0.606472	249.167	Terpenoids
CSS0038072 (interacts with) 12.756_793.43472	0.0301482	-0.623909	249.167	Terpenoids
CSS0038072 (interacts with) HMDB0131420	0.0320716	-0.618416	249.167	Flavonoids
CSS0038072 (interacts with) HMDB0128455	0.027496	-0.631914	249.167	Coumarins and derivatives
CSS0038072 (interacts with) HMDB0038340	0.0396133	-0.598913	249.167	Amines and derivatives
CSS0038072 (interacts with) HMDB0037061	0.0301796	-0.623817	249.167	Terpenoids
CSS0038072 (interacts with) HMDB0011628	0.0303072	-0.623446	249.167	Terpenoids
CSS0038072 (interacts with) C21425	0.0244339	-0.641883	709.167	Prenol lipids[PR]
CSS0038072 (interacts with) C16253	0.0381612	-0.602449	249.167	Sterol lipids[ST]
CSS0038072 (interacts with) C11967	0.0337555	-0.613798	249.167	Polyketides[PK]
CSS0038072 (interacts with) C08966	0.0285554	-0.628653	249.167	Terpenoids
CSS0038072 (interacts with) C06087	0.0299456	-0.624502	249.167	Terpenoids
CSS0037963 (interacts with) Camptophora	0.00836182	0.71936	251	/
CSS0037963 (interacts with) 14.104_763.42401	3.45895e-12	0.996619	251	Terpenoids
CSS0037963 (interacts with) 12.756_793.43472	1.12762e-09	0.989217	251	Terpenoids
CSS0037963 (interacts with) HMDB0131420	3.68183e-09	0.986324	251	Flavonoids
CSS0037963 (interacts with) HMDB0128455	1.19335e-07	0.972451	251	Coumarins and derivatives
CSS0037963 (interacts with) HMDB0038340	2.5759e-08	0.979776	251	Amines and derivatives
CSS0037963 (interacts with) HMDB0037061	1.51954e-09	0.988551	251	Terpenoids
CSS0037963 (interacts with) HMDB0011628	2.20432e-09	0.987663	251	Terpenoids
CSS0037963 (interacts with) C21425	8.64403e-06	0.934275	753	Prenol lipids[PR]
CSS0037963 (interacts with) C16253	2.03329e-08	0.980716	251	Sterol lipids[ST]
CSS0037963 (interacts with) C11967	4.42971e-09	0.985807	251	Polyketides[PK]
CSS0037963 (interacts with) C08966	5.13685e-09	0.985378	251	Terpenoids
CSS0037963 (interacts with) C06087	1.11981e-10	0.993215	251	Terpenoids
CSS0037909 (interacts with) Camptophora	0.00953959	0.710961	270	/
CSS0037909 (interacts with) 14.104_763.42401	4.3557e-08	0.977518	270	Terpenoids
CSS0037909 (interacts with) 12.756_793.43472	1.46648e-09	0.988633	270	Terpenoids
CSS0037909 (interacts with) HMDB0131420	2.86511e-08	0.979338	270	Flavonoids
CSS0037909 (interacts with) HMDB0128455	2.68105e-08	0.979612	270	Coumarins and derivatives
CSS0037909 (interacts with) HMDB0038340	2.42775e-07	0.9682	270	Amines and derivatives
CSS0037909 (interacts with) HMDB0037061	2.90913e-09	0.986956	270	Terpenoids
CSS0037909 (interacts with) HMDB0011628	3.91708e-09	0.986153	270	Terpenoids
CSS0037909 (interacts with) C21425	1.95907e-05	0.922271	810	Prenol lipids[PR]
CSS0037909 (interacts with) C16253	3.36622e-06	0.945786	270	Sterol lipids[ST]
CSS0037909 (interacts with) C11967	2.9631e-08	0.979197	270	Polyketides[PK]
CSS0037909 (interacts with) C08966	3.0478e-08	0.979079	270	Terpenoids
CSS0037909 (interacts with) C06087	7.21429e-08	0.975111	270	Terpenoids
CSS0037845 (interacts with) Camptophora	0.0036001	0.767021	19	/
CSS0037845 (interacts with) 14.104_763.42401	2.05443e-09	0.987837	19	Terpenoids
CSS0037845 (interacts with) 12.756_793.43472	4.06049e-07	0.964714	19	Terpenoids
CSS0037845 (interacts with) HMDB0131420	2.18136e-11	0.995111	19	Flavonoids
CSS0037845 (interacts with) HMDB0128455	1.41912e-08	0.982063	19	Coumarins and derivatives
CSS0037845 (interacts with) HMDB0038340	2.56918e-11	0.994948	19	Amines and derivatives
CSS0037845 (interacts with) HMDB0037061	2.3823e-09	0.98747	19	Terpenoids
CSS0037845 (interacts with) HMDB0011628	3.4407e-09	0.986509	19	Terpenoids
CSS0037845 (interacts with) C21425	6.62774e-07	0.961032	57	Prenol lipids[PR]
CSS0037845 (interacts with) C16253	1.94856e-10	0.992418	19	Sterol lipids[ST]
CSS0037845 (interacts with) C11967	1.3114e-10	0.992997	19	Polyketides[PK]
CSS0037845 (interacts with) C08966	3.91441e-10	0.991279	19	Terpenoids
CSS0037845 (interacts with) C06087	2.05787e-09	0.987833	19	Terpenoids
CSS0037714 (interacts with) Camptophora	0.00898229	0.714832	38	/
CSS0037714 (interacts with) 14.104_763.42401	5.99988e-10	0.990499	38	Terpenoids
CSS0037714 (interacts with) 12.756_793.43472	2.1354e-07	0.969015	38	Terpenoids
CSS0037714 (interacts with) HMDB0131420	3.66346e-12	0.99658	38	Flavonoids
CSS0037714 (interacts with) HMDB0128455	1.71049e-11	0.995344	38	Coumarins and derivatives
CSS0037714 (interacts with) HMDB0038340	2.59119e-11	0.99494	38	Amines and derivatives
CSS0037714 (interacts with) HMDB0037061	3.78947e-12	0.996557	38	Terpenoids
CSS0037714 (interacts with) HMDB0011628	7.79321e-13	0.997491	38	Terpenoids
CSS0037714 (interacts with) C21425	5.34516e-06	0.940425	114	Prenol lipids[PR]
CSS0037714 (interacts with) C16253	2.30537e-08	0.980222	38	Sterol lipids[ST]
CSS0037714 (interacts with) C11967	1.16975e-12	0.997279	38	Polyketides[PK]
CSS0037714 (interacts with) C08966	3.53274e-13	0.997859	38	Terpenoids
CSS0037714 (interacts with) C06087	1.1648e-08	0.982761	38	Terpenoids
CSS0037363 (interacts with) Camptophora	0.00576646	0.741602	57	/
CSS0037363 (interacts with) 14.104_763.42401	2.54989e-09	0.987297	57	Terpenoids
CSS0037363 (interacts with) 12.756_793.43472	5.10442e-07	0.96304	57	Terpenoids
CSS0037363 (interacts with) HMDB0131420	5.49231e-11	0.994118	57	Flavonoids
CSS0037363 (interacts with) HMDB0128455	9.1727e-13	0.997408	57	Coumarins and derivatives
CSS0037363 (interacts with) HMDB0038340	2.41845e-10	0.992082	57	Amines and derivatives
CSS0037363 (interacts with) HMDB0037061	9.31279e-12	0.995877	57	Terpenoids
CSS0037363 (interacts with) HMDB0011628	3.08908e-12	0.996695	57	Terpenoids
CSS0037363 (interacts with) C21425	3.0212e-06	0.946968	171	Prenol lipids[PR]
CSS0037363 (interacts with) C16253	9.86106e-09	0.983329	57	Sterol lipids[ST]
CSS0037363 (interacts with) C11967	8.21395e-11	0.993623	57	Polyketides[PK]
CSS0037363 (interacts with) C08966	8.42236e-14	0.998393	57	Terpenoids
CSS0037363 (interacts with) C06087	5.64597e-08	0.976311	57	Terpenoids
CSS0037149 (interacts with) Camptophora	0.0112034	0.700325	76	/
CSS0037149 (interacts with) 14.104_763.42401	3.16802e-09	0.986731	76	Terpenoids
CSS0037149 (interacts with) 12.756_793.43472	1.16871e-06	0.956281	76	Terpenoids
CSS0037149 (interacts with) HMDB0131420	1.97166e-09	0.987937	76	Flavonoids
CSS0037149 (interacts with) HMDB0128455	1.4474e-08	0.981991	76	Coumarins and derivatives
CSS0037149 (interacts with) HMDB0038340	1.04114e-09	0.989388	76	Amines and derivatives
CSS0037149 (interacts with) HMDB0037061	2.06839e-09	0.98782	76	Terpenoids
CSS0037149 (interacts with) HMDB0011628	1.43963e-09	0.988675	76	Terpenoids
CSS0037149 (interacts with) C21425	2.08208e-05	0.921292	228	Prenol lipids[PR]
CSS0037149 (interacts with) C16253	1.34247e-08	0.982262	76	Sterol lipids[ST]
CSS0037149 (interacts with) C11967	2.50667e-10	0.992025	76	Polyketides[PK]
CSS0037149 (interacts with) C08966	1.21482e-09	0.989054	76	Terpenoids
CSS0037149 (interacts with) C06087	9.10469e-08	0.973915	76	Terpenoids
CSS0036801 (interacts with) Camptophora	0.00881104	0.716058	96	/
CSS0036801 (interacts with) 14.104_763.42401	9.35882e-10	0.989613	96	Terpenoids
CSS0036801 (interacts with) 12.756_793.43472	3.7571e-07	0.965264	96	Terpenoids
CSS0036801 (interacts with) HMDB0131420	3.40799e-10	0.991518	96	Flavonoids
CSS0036801 (interacts with) HMDB0128455	3.11685e-11	0.994749	96	Coumarins and derivatives
CSS0036801 (interacts with) HMDB0038340	1.31209e-09	0.988884	96	Amines and derivatives
CSS0036801 (interacts with) HMDB0037061	8.04278e-12	0.995997	96	Terpenoids
CSS0036801 (interacts with) HMDB0011628	1.48839e-12	0.997144	96	Terpenoids
CSS0036801 (interacts with) C21425	8.7798e-06	0.934065	288	Prenol lipids[PR]
CSS0036801 (interacts with) C16253	3.22806e-08	0.978835	96	Sterol lipids[ST]
CSS0036801 (interacts with) C11967	2.26618e-10	0.992185	96	Polyketides[PK]
CSS0036801 (interacts with) C08966	3.46233e-13	0.997867	96	Terpenoids
CSS0036801 (interacts with) C06087	5.85958e-08	0.976133	96	Terpenoids
CSS0036797 (interacts with) Penicillium	0.00050392	0.847243	115	/
CSS0036797 (interacts with) 14.104_763.42401	0.0466593	-0.582957	124.583	Terpenoids
CSS0036797 (interacts with) 12.756_793.43472	0.0418745	-0.593588	124.583	Terpenoids
CSS0036797 (interacts with) HMDB0131420	0.0456231	-0.585191	124.583	Flavonoids
CSS0036797 (interacts with) HMDB0128455	0.0443496	-0.587987	124.583	Coumarins and derivatives
CSS0036797 (interacts with) HMDB0038340	0.0553097	-0.565543	124.583	Amines and derivatives
CSS0036797 (interacts with) HMDB0037061	0.0457302	-0.584959	124.583	Terpenoids
CSS0036797 (interacts with) HMDB0011628	0.0457088	-0.585005	124.583	Terpenoids
CSS0036797 (interacts with) C21425	0.0324357	-0.617403	354.583	Prenol lipids[PR]
CSS0036797 (interacts with) C16253	0.0495602	-0.576882	124.583	Sterol lipids[ST]
CSS0036797 (interacts with) C11967	0.0508856	-0.574189	124.583	Polyketides[PK]
CSS0036797 (interacts with) C08966	0.0420925	-0.593085	124.583	Terpenoids
CSS0036797 (interacts with) C06087	0.0388161	-0.600843	124.583	Terpenoids
CSS0036410 (interacts with) Camptophora	0.00953801	0.710971	138	/
CSS0036410 (interacts with) 14.104_763.42401	2.21392e-08	0.980383	138	Terpenoids
CSS0036410 (interacts with) 12.756_793.43472	1.03973e-06	0.957306	138	Terpenoids
CSS0036410 (interacts with) HMDB0131420	2.98346e-09	0.98689	138	Flavonoids
CSS0036410 (interacts with) HMDB0128455	1.808e-09	0.988145	138	Coumarins and derivatives
CSS0036410 (interacts with) HMDB0038340	6.5685e-09	0.984637	138	Amines and derivatives
CSS0036410 (interacts with) HMDB0037061	1.64038e-09	0.988374	138	Terpenoids
CSS0036410 (interacts with) HMDB0011628	8.09215e-10	0.989912	138	Terpenoids
CSS0036410 (interacts with) C21425	4.70007e-05	0.906913	414	Prenol lipids[PR]
CSS0036410 (interacts with) C16253	1.528e-06	0.953835	138	Sterol lipids[ST]
CSS0036410 (interacts with) C11967	6.1876e-09	0.98482	138	Polyketides[PK]
CSS0036410 (interacts with) C08966	8.03715e-10	0.989925	138	Terpenoids
CSS0036410 (interacts with) C06087	7.5034e-07	0.96004	138	Terpenoids
CSS0036304 (interacts with) Zymoseptoria	0.00231417	0.788379	163	/
CSS0036304 (interacts with) Zeloasperisporium	0.00115144	0.817899	163	/
CSS0036304 (interacts with) Camptophora	0.00173248	0.801207	163	/
CSS0036304 (interacts with) 14.104_763.42401	6.46282e-05	0.900572	163	Terpenoids
CSS0036304 (interacts with) 12.756_793.43472	3.67993e-05	0.911499	163	Terpenoids
CSS0036304 (interacts with) HMDB0131420	2.32936e-05	0.919455	163	Flavonoids
CSS0036304 (interacts with) HMDB0128455	0.000128609	0.885295	163	Coumarins and derivatives
CSS0036304 (interacts with) HMDB0038340	3.11167e-05	0.914507	163	Amines and derivatives
CSS0036304 (interacts with) HMDB0037061	6.7749e-05	0.899596	163	Terpenoids
CSS0036304 (interacts with) HMDB0011628	9.15852e-05	0.893117	163	Terpenoids
CSS0036304 (interacts with) C21425	1.12033e-05	0.930691	163	Prenol lipids[PR]
CSS0036304 (interacts with) C16253	3.69217e-05	0.911438	163	Sterol lipids[ST]
CSS0036304 (interacts with) C11967	3.61327e-05	0.911832	163	Polyketides[PK]
CSS0036304 (interacts with) C08966	7.04372e-05	0.898783	163	Terpenoids
CSS0036304 (interacts with) C06087	1.21328e-05	0.92955	163	Terpenoids
CSS0036161 (interacts with) Zymoseptoria	0.00887264	0.715615	183	/
CSS0036161 (interacts with) Zeloasperisporium	0.00545762	0.744725	183	/
CSS0036161 (interacts with) Camptophora	0.00707817	0.72959	183	/
CSS0036161 (interacts with) 14.104_763.42401	0.00828419	0.719944	183	Terpenoids
CSS0036161 (interacts with) 12.756_793.43472	0.00180748	0.799383	183	Terpenoids
CSS0036161 (interacts with) HMDB0131420	0.00753398	0.725809	183	Flavonoids
CSS0036161 (interacts with) HMDB0128455	0.0111056	0.700916	183	Coumarins and derivatives
CSS0036161 (interacts with) HMDB0038340	0.0107473	0.703117	183	Amines and derivatives
CSS0036161 (interacts with) HMDB0037061	0.00855099	0.717954	183	Terpenoids
CSS0036161 (interacts with) HMDB0011628	0.0100741	0.707403	183	Terpenoids
CSS0036161 (interacts with) C21425	0.00139918	0.810134	183	Prenol lipids[PR]
CSS0036161 (interacts with) C16253	0.0121216	0.69495	183	Sterol lipids[ST]
CSS0036161 (interacts with) C11967	0.0101441	0.706947	183	Polyketides[PK]
CSS0036161 (interacts with) C08966	0.0107708	0.70297	183	Terpenoids
CSS0036161 (interacts with) C06087	0.00301895	0.7758	183	Terpenoids
CSS0036080 (interacts with) Camptophora	0.0109675	0.701758	201	/
CSS0036080 (interacts with) 14.104_763.42401	6.64099e-09	0.984603	201	Terpenoids
CSS0036080 (interacts with) 12.756_793.43472	1.16423e-06	0.956315	201	Terpenoids
CSS0036080 (interacts with) HMDB0131420	5.26188e-09	0.985307	201	Flavonoids
CSS0036080 (interacts with) HMDB0128455	6.15858e-11	0.993981	201	Coumarins and derivatives
CSS0036080 (interacts with) HMDB0038340	3.53442e-09	0.986436	201	Amines and derivatives
CSS0036080 (interacts with) HMDB0037061	1.04321e-10	0.99331	201	Terpenoids
CSS0036080 (interacts with) HMDB0011628	6.03031e-11	0.994006	201	Terpenoids
CSS0036080 (interacts with) C21425	5.72275e-06	0.939589	603	Prenol lipids[PR]
CSS0036080 (interacts with) C16253	2.67832e-08	0.979616	201	Sterol lipids[ST]
CSS0036080 (interacts with) C11967	1.27215e-09	0.988953	201	Polyketides[PK]
CSS0036080 (interacts with) C08966	3.77194e-11	0.994544	201	Terpenoids
CSS0036080 (interacts with) C06087	9.53814e-08	0.973669	201	Terpenoids
CSS0035737 (interacts with) Zymoseptoria	0.00268454	0.781453	222	/
CSS0035737 (interacts with) Zeloasperisporium	0.00803304	0.721861	222	/
CSS0035737 (interacts with) 14.104_763.42401	0.00731638	0.727592	240.5	Terpenoids
CSS0035737 (interacts with) 12.756_793.43472	0.0101621	0.706831	240.5	Terpenoids
CSS0035737 (interacts with) HMDB0131420	0.00330652	0.771309	240.5	Flavonoids
CSS0035737 (interacts with) HMDB0128455	0.00430846	0.757671	240.5	Coumarins and derivatives
CSS0035737 (interacts with) HMDB0038340	0.00254758	0.783924	240.5	Amines and derivatives
CSS0035737 (interacts with) HMDB0037061	0.00537952	0.745536	240.5	Terpenoids
CSS0035737 (interacts with) HMDB0011628	0.00514832	0.74799	240.5	Terpenoids
CSS0035737 (interacts with) C21425	0.0113132	0.699665	240.5	Prenol lipids[PR]
CSS0035737 (interacts with) C16253	0.00773067	0.724231	240.5	Sterol lipids[ST]
CSS0035737 (interacts with) C11967	0.00322423	0.772563	240.5	Polyketides[PK]
CSS0035737 (interacts with) C08966	0.00508082	0.748722	240.5	Terpenoids
CSS0035737 (interacts with) C06087	0.00607327	0.738621	240.5	Terpenoids
CSS0035730 (interacts with) Zymoseptoria	0.0045803	0.754393	242	/
CSS0035730 (interacts with) Zeloasperisporium	0.00758601	0.725389	242	/
CSS0035730 (interacts with) 14.104_763.42401	0.000137325	0.883717	262.167	Terpenoids
CSS0035730 (interacts with) 12.756_793.43472	0.000213006	0.87255	262.167	Terpenoids
CSS0035730 (interacts with) HMDB0131420	5.04848e-05	0.905527	262.167	Flavonoids
CSS0035730 (interacts with) HMDB0128455	7.10118e-05	0.898613	262.167	Coumarins and derivatives
CSS0035730 (interacts with) HMDB0038340	3.5158e-05	0.912328	262.167	Amines and derivatives
CSS0035730 (interacts with) HMDB0037061	7.83551e-05	0.896523	262.167	Terpenoids
CSS0035730 (interacts with) HMDB0011628	7.24751e-05	0.898183	262.167	Terpenoids
CSS0035730 (interacts with) C21425	0.00065586	0.838474	262.167	Prenol lipids[PR]
CSS0035730 (interacts with) C16253	0.000163897	0.879346	262.167	Sterol lipids[ST]
CSS0035730 (interacts with) C11967	3.63284e-05	0.911733	262.167	Polyketides[PK]
CSS0035730 (interacts with) C08966	7.62611e-05	0.897102	262.167	Terpenoids
CSS0035730 (interacts with) C06087	7.19513e-05	0.898336	262.167	Terpenoids
CSS0035561 (interacts with) Camptophora	0.00623484	0.737097	261	/
CSS0035561 (interacts with) 14.104_763.42401	2.58445e-09	0.987263	261	Terpenoids
CSS0035561 (interacts with) 12.756_793.43472	6.46485e-08	0.975655	261	Terpenoids
CSS0035561 (interacts with) HMDB0131420	3.55761e-11	0.994608	261	Flavonoids
CSS0035561 (interacts with) HMDB0128455	9.32255e-11	0.99346	261	Coumarins and derivatives
CSS0035561 (interacts with) HMDB0038340	6.9122e-10	0.990226	261	Amines and derivatives
CSS0035561 (interacts with) HMDB0037061	1.52378e-12	0.997131	261	Terpenoids
CSS0035561 (interacts with) HMDB0011628	6.3702e-12	0.996179	261	Terpenoids
CSS0035561 (interacts with) C21425	2.65097e-06	0.948361	783	Prenol lipids[PR]
CSS0035561 (interacts with) C16253	6.69012e-08	0.975487	261	Sterol lipids[ST]
CSS0035561 (interacts with) C11967	4.0508e-12	0.99651	261	Polyketides[PK]
CSS0035561 (interacts with) C08966	1.84259e-11	0.995274	261	Terpenoids
CSS0035561 (interacts with) C06087	1.02369e-08	0.983203	261	Terpenoids
CSS0035212 (interacts with) Camptophora	0.0110065	0.701519	10	/
CSS0035212 (interacts with) 14.104_763.42401	2.93141e-06	0.947292	10	Terpenoids
CSS0035212 (interacts with) 12.756_793.43472	1.44734e-05	0.926955	10	Terpenoids
CSS0035212 (interacts with) HMDB0131420	2.2073e-07	0.968806	10	Flavonoids
CSS0035212 (interacts with) HMDB0128455	4.40523e-08	0.977467	10	Coumarins and derivatives
CSS0035212 (interacts with) HMDB0038340	3.59223e-07	0.965578	10	Amines and derivatives
CSS0035212 (interacts with) HMDB0037061	3.16498e-07	0.966448	10	Terpenoids
CSS0035212 (interacts with) HMDB0011628	2.18817e-07	0.968861	10	Terpenoids
CSS0035212 (interacts with) C21425	1.38079e-05	0.927657	30	Prenol lipids[PR]
CSS0035212 (interacts with) C16253	1.7301e-06	0.952654	10	Sterol lipids[ST]
CSS0035212 (interacts with) C11967	2.26957e-07	0.968631	10	Polyketides[PK]
CSS0035212 (interacts with) C08966	1.41905e-07	0.97147	10	Terpenoids
CSS0035212 (interacts with) C06087	3.35798e-06	0.945813	10	Terpenoids
CSS0035076 (interacts with) Camptophora	0.00939564	0.711944	29	/
CSS0035076 (interacts with) 14.104_763.42401	8.90397e-12	0.995914	29	Terpenoids
CSS0035076 (interacts with) 12.756_793.43472	4.03706e-08	0.97786	29	Terpenoids
CSS0035076 (interacts with) HMDB0131420	9.61847e-12	0.995851	29	Flavonoids
CSS0035076 (interacts with) HMDB0128455	5.73339e-10	0.990585	29	Coumarins and derivatives
CSS0035076 (interacts with) HMDB0038340	2.32693e-10	0.992143	29	Amines and derivatives
CSS0035076 (interacts with) HMDB0037061	1.42129e-12	0.997171	29	Terpenoids
CSS0035076 (interacts with) HMDB0011628	2.9857e-13	0.99793	29	Terpenoids
CSS0035076 (interacts with) C21425	1.20681e-05	0.929627	87	Prenol lipids[PR]
CSS0035076 (interacts with) C16253	3.87966e-08	0.978037	29	Sterol lipids[ST]
CSS0035076 (interacts with) C11967	1.28967e-11	0.9956	29	Polyketides[PK]
CSS0035076 (interacts with) C08966	1.0293e-12	0.997348	29	Terpenoids
CSS0035076 (interacts with) C06087	5.60833e-09	0.985117	29	Terpenoids
CSS0035015 (interacts with) Camptophora	0.00818673	0.720683	48	/
CSS0035015 (interacts with) 14.104_763.42401	3.73027e-09	0.986288	48	Terpenoids
CSS0035015 (interacts with) 12.756_793.43472	6.7262e-07	0.960916	48	Terpenoids
CSS0035015 (interacts with) HMDB0131420	2.20179e-11	0.995102	48	Flavonoids
CSS0035015 (interacts with) HMDB0128455	1.02091e-10	0.993339	48	Coumarins and derivatives
CSS0035015 (interacts with) HMDB0038340	3.14683e-10	0.991653	48	Amines and derivatives
CSS0035015 (interacts with) HMDB0037061	1.44693e-10	0.992857	48	Terpenoids
CSS0035015 (interacts with) HMDB0011628	3.19479e-11	0.994723	48	Terpenoids
CSS0035015 (interacts with) C21425	1.25293e-05	0.929084	144	Prenol lipids[PR]
CSS0035015 (interacts with) C16253	7.90994e-08	0.974644	48	Sterol lipids[ST]
CSS0035015 (interacts with) C11967	8.07121e-11	0.993646	48	Polyketides[PK]
CSS0035015 (interacts with) C08966	3.66859e-12	0.996579	48	Terpenoids
CSS0035015 (interacts with) C06087	1.15583e-07	0.972628	48	Terpenoids
CSS0034869 (interacts with) Camptophora	0.0110137	0.701475	67	/
CSS0034869 (interacts with) 14.104_763.42401	1.6202e-09	0.988403	67	Terpenoids
CSS0034869 (interacts with) 12.756_793.43472	4.38301e-07	0.964163	67	Terpenoids
CSS0034869 (interacts with) HMDB0131420	1.02409e-10	0.993335	67	Flavonoids
CSS0034869 (interacts with) HMDB0128455	3.00909e-12	0.996712	67	Coumarins and derivatives
CSS0034869 (interacts with) HMDB0038340	2.13097e-10	0.992281	67	Amines and derivatives
CSS0034869 (interacts with) HMDB0037061	1.61441e-12	0.997097	67	Terpenoids
CSS0034869 (interacts with) HMDB0011628	8.17129e-14	0.998403	67	Terpenoids
CSS0034869 (interacts with) C21425	1.32411e-05	0.928276	201	Prenol lipids[PR]
CSS0034869 (interacts with) C16253	6.6586e-08	0.97551	67	Sterol lipids[ST]
CSS0034869 (interacts with) C11967	1.14725e-11	0.995702	67	Polyketides[PK]
CSS0034869 (interacts with) C08966	2.27387e-13	0.998039	67	Terpenoids
CSS0034869 (interacts with) C06087	6.87678e-08	0.97535	67	Terpenoids
CSS0034740 (interacts with) Camptophora	0.00856358	0.717861	87	/
CSS0034740 (interacts with) 14.104_763.42401	2.55463e-10	0.991995	87	Terpenoids
CSS0034740 (interacts with) 12.756_793.43472	2.37713e-07	0.968336	87	Terpenoids
CSS0034740 (interacts with) HMDB0131420	5.61832e-10	0.990624	87	Flavonoids
CSS0034740 (interacts with) HMDB0128455	3.90705e-11	0.994506	87	Coumarins and derivatives
CSS0034740 (interacts with) HMDB0038340	2.51648e-10	0.992019	87	Amines and derivatives
CSS0034740 (interacts with) HMDB0037061	6.72621e-13	0.997564	87	Terpenoids
CSS0034740 (interacts with) HMDB0011628	1.03478e-12	0.997345	87	Terpenoids
CSS0034740 (interacts with) C21425	4.56373e-06	0.942316	261	Prenol lipids[PR]
CSS0034740 (interacts with) C16253	1.65296e-08	0.981503	87	Sterol lipids[ST]
CSS0034740 (interacts with) C11967	1.28218e-10	0.993028	87	Polyketides[PK]
CSS0034740 (interacts with) C08966	1.6956e-12	0.997069	87	Terpenoids
CSS0034740 (interacts with) C06087	1.60443e-08	0.981614	87	Terpenoids
CSS0034084 (interacts with) Camptophora	0.00580115	0.741259	106	/
CSS0034084 (interacts with) 14.104_763.42401	0.000177462	0.877325	106	Terpenoids
CSS0034084 (interacts with) 12.756_793.43472	0.000327063	0.860551	106	Terpenoids
CSS0034084 (interacts with) HMDB0131420	0.000115009	0.887934	106	Flavonoids
CSS0034084 (interacts with) HMDB0128455	1.60208e-05	0.925417	106	Coumarins and derivatives
CSS0034084 (interacts with) HMDB0038340	0.000110255	0.888914	106	Amines and derivatives
CSS0034084 (interacts with) HMDB0037061	3.0005e-05	0.915145	106	Terpenoids
CSS0034084 (interacts with) HMDB0011628	3.88114e-05	0.910521	106	Terpenoids
CSS0034084 (interacts with) C21425	0.000144743	0.882434	318	Prenol lipids[PR]
CSS0034084 (interacts with) C16253	0.000200714	0.874126	106	Sterol lipids[ST]
CSS0034084 (interacts with) C11967	7.18927e-05	0.898353	106	Polyketides[PK]
CSS0034084 (interacts with) C08966	4.09335e-05	0.909533	106	Terpenoids
CSS0034084 (interacts with) C06087	0.00033321	0.860003	106	Terpenoids
CSS0033791 (interacts with) Camptophora	0.00688786	0.731223	126	/
CSS0033791 (interacts with) 14.104_763.42401	2.30441e-11	0.995057	126	Terpenoids
CSS0033791 (interacts with) 12.756_793.43472	9.59699e-08	0.973636	126	Terpenoids
CSS0033791 (interacts with) HMDB0131420	5.98894e-11	0.994015	126	Flavonoids
CSS0033791 (interacts with) HMDB0128455	4.13748e-10	0.991182	126	Coumarins and derivatives
CSS0033791 (interacts with) HMDB0038340	3.71209e-10	0.991372	126	Amines and derivatives
CSS0033791 (interacts with) HMDB0037061	3.23178e-12	0.996665	126	Terpenoids
CSS0033791 (interacts with) HMDB0011628	3.15645e-12	0.996681	126	Terpenoids
CSS0033791 (interacts with) C21425	3.3272e-06	0.945915	378	Prenol lipids[PR]
CSS0033791 (interacts with) C16253	4.10785e-09	0.98602	126	Sterol lipids[ST]
CSS0033791 (interacts with) C11967	6.61957e-11	0.993893	126	Polyketides[PK]
CSS0033791 (interacts with) C08966	8.57824e-13	0.997443	126	Terpenoids
CSS0033791 (interacts with) C06087	4.3956e-09	0.985829	126	Terpenoids
CSS0033758 (interacts with) Camptophora	0.00983352	0.708986	151	/
CSS0033758 (interacts with) 14.104_763.42401	5.78688e-08	0.976193	151	Terpenoids
CSS0033758 (interacts with) 12.756_793.43472	1.26494e-06	0.955573	151	Terpenoids
CSS0033758 (interacts with) HMDB0131420	3.33123e-08	0.978701	151	Flavonoids
CSS0033758 (interacts with) HMDB0128455	8.00564e-10	0.989933	151	Coumarins and derivatives
CSS0033758 (interacts with) HMDB0038340	1.05137e-07	0.973146	151	Amines and derivatives
CSS0033758 (interacts with) HMDB0037061	1.59349e-09	0.988442	151	Terpenoids
CSS0033758 (interacts with) HMDB0011628	8.55448e-10	0.989798	151	Terpenoids
CSS0033758 (interacts with) C21425	3.39657e-05	0.912949	453	Prenol lipids[PR]
CSS0033758 (interacts with) C16253	1.66913e-06	0.952998	151	Sterol lipids[ST]
CSS0033758 (interacts with) C11967	3.31172e-08	0.978726	151	Polyketides[PK]
CSS0033758 (interacts with) C08966	1.4381e-09	0.988677	151	Terpenoids
CSS0033758 (interacts with) C06087	1.35781e-06	0.954929	151	Terpenoids
CSS0033573 (interacts with) Camptophora	0.00428162	0.758004	174	/
CSS0033573 (interacts with) 14.104_763.42401	1.22746e-06	0.955843	174	Terpenoids
CSS0033573 (interacts with) 12.756_793.43472	7.59829e-06	0.935986	174	Terpenoids
CSS0033573 (interacts with) HMDB0131420	1.15328e-07	0.97264	174	Flavonoids
CSS0033573 (interacts with) HMDB0128455	5.39165e-10	0.990701	174	Coumarins and derivatives
CSS0033573 (interacts with) HMDB0038340	2.11551e-07	0.969073	174	Amines and derivatives
CSS0033573 (interacts with) HMDB0037061	1.81006e-08	0.981162	174	Terpenoids
CSS0033573 (interacts with) HMDB0011628	2.22676e-08	0.98036	174	Terpenoids
CSS0033573 (interacts with) C21425	2.99507e-06	0.947061	522	Prenol lipids[PR]
CSS0033573 (interacts with) C16253	1.36188e-06	0.954901	174	Sterol lipids[ST]
CSS0033573 (interacts with) C11967	6.99513e-08	0.975265	174	Polyketides[PK]
CSS0033573 (interacts with) C08966	1.26719e-08	0.982467	174	Terpenoids
CSS0033573 (interacts with) C06087	3.19563e-06	0.946358	174	Terpenoids
CSS0032838 (interacts with) Zymoseptoria	0.0045803	0.754393	192	/
CSS0032838 (interacts with) Zeloasperisporium	0.00758601	0.725389	192	/
CSS0032838 (interacts with) 14.104_763.42401	0.000137325	0.883717	208	Terpenoids
CSS0032838 (interacts with) 12.756_793.43472	0.000213006	0.87255	208	Terpenoids
CSS0032838 (interacts with) HMDB0131420	5.04848e-05	0.905527	208	Flavonoids
CSS0032838 (interacts with) HMDB0128455	7.10118e-05	0.898613	208	Coumarins and derivatives
CSS0032838 (interacts with) HMDB0038340	3.5158e-05	0.912328	208	Amines and derivatives
CSS0032838 (interacts with) HMDB0037061	7.83551e-05	0.896523	208	Terpenoids
CSS0032838 (interacts with) HMDB0011628	7.24751e-05	0.898183	208	Terpenoids
CSS0032838 (interacts with) C21425	0.00065586	0.838474	208	Prenol lipids[PR]
CSS0032838 (interacts with) C16253	0.000163897	0.879346	208	Sterol lipids[ST]
CSS0032838 (interacts with) C11967	3.63284e-05	0.911733	208	Polyketides[PK]
CSS0032838 (interacts with) C08966	7.62611e-05	0.897102	208	Terpenoids
CSS0032838 (interacts with) C06087	7.19513e-05	0.898336	208	Terpenoids
CSS0032810 (interacts with) Camptophora	0.00581258	0.741146	211	/
CSS0032810 (interacts with) 14.104_763.42401	6.84951e-10	0.990243	211	Terpenoids
CSS0032810 (interacts with) 12.756_793.43472	4.72081e-07	0.963621	211	Terpenoids
CSS0032810 (interacts with) HMDB0131420	9.68958e-11	0.993409	211	Flavonoids
CSS0032810 (interacts with) HMDB0128455	6.1802e-11	0.993977	211	Coumarins and derivatives
CSS0032810 (interacts with) HMDB0038340	1.52797e-10	0.992779	211	Amines and derivatives
CSS0032810 (interacts with) HMDB0037061	3.46191e-11	0.994637	211	Terpenoids
CSS0032810 (interacts with) HMDB0011628	2.73538e-11	0.994884	211	Terpenoids
CSS0032810 (interacts with) C21425	1.8045e-06	0.952247	633	Prenol lipids[PR]
CSS0032810 (interacts with) C16253	5.42161e-09	0.985218	211	Sterol lipids[ST]
CSS0032810 (interacts with) C11967	1.40294e-10	0.992901	211	Polyketides[PK]
CSS0032810 (interacts with) C08966	6.2346e-13	0.997601	211	Terpenoids
CSS0032810 (interacts with) C06087	1.79364e-08	0.981197	211	Terpenoids
CSS0032783 (interacts with) Camptophora	0.00902121	0.714556	231	/
CSS0032783 (interacts with) 14.104_763.42401	1.09614e-09	0.989278	231	Terpenoids
CSS0032783 (interacts with) 12.756_793.43472	1.39049e-07	0.971587	231	Terpenoids
CSS0032783 (interacts with) HMDB0131420	3.1326e-12	0.996686	231	Flavonoids
CSS0032783 (interacts with) HMDB0128455	3.23794e-11	0.994709	231	Coumarins and derivatives
CSS0032783 (interacts with) HMDB0038340	1.34276e-10	0.992963	231	Amines and derivatives
CSS0032783 (interacts with) HMDB0037061	2.79008e-12	0.996762	231	Terpenoids
CSS0032783 (interacts with) HMDB0011628	5.31684e-13	0.997676	231	Terpenoids
CSS0032783 (interacts with) C21425	8.53948e-06	0.934439	693	Prenol lipids[PR]
CSS0032783 (interacts with) C16253	6.44783e-08	0.975668	231	Sterol lipids[ST]
CSS0032783 (interacts with) C11967	6.82048e-13	0.997557	231	Polyketides[PK]
CSS0032783 (interacts with) C08966	1.05217e-12	0.997336	231	Terpenoids
CSS0032783 (interacts with) C06087	1.93908e-08	0.9809	231	Terpenoids
CSS0032664 (interacts with) Camptophora	0.00856581	0.717844	252	/
CSS0032664 (interacts with) 14.104_763.42401	0.00017074	0.878311	252	Terpenoids
CSS0032664 (interacts with) 12.756_793.43472	0.00106207	0.821018	252	Terpenoids
CSS0032664 (interacts with) HMDB0131420	0.000200446	0.874161	252	Flavonoids
CSS0032664 (interacts with) HMDB0128455	0.00019283	0.875176	252	Coumarins and derivatives
CSS0032664 (interacts with) HMDB0038340	0.000243049	0.868978	252	Amines and derivatives
CSS0032664 (interacts with) HMDB0037061	0.000194335	0.874973	252	Terpenoids
CSS0032664 (interacts with) HMDB0011628	0.00017692	0.877403	252	Terpenoids
CSS0032664 (interacts with) C21425	0.000810116	0.83106	756	Prenol lipids[PR]
CSS0032664 (interacts with) C16253	8.06454e-05	0.895902	252	Sterol lipids[ST]
CSS0032664 (interacts with) C11967	0.00023555	0.869836	252	Polyketides[PK]
CSS0032664 (interacts with) C08966	0.000109785	0.889013	252	Terpenoids
CSS0032664 (interacts with) C06087	0.000589724	0.842074	252	Terpenoids
CSS0032269 (interacts with) Camptophora	0.00938081	0.712046	1	/
CSS0032269 (interacts with) 14.104_763.42401	2.25267e-10	0.992194	1	Terpenoids
CSS0032269 (interacts with) 12.756_793.43472	1.54681e-07	0.970969	1	Terpenoids
CSS0032269 (interacts with) HMDB0131420	1.55741e-10	0.992751	1	Flavonoids
CSS0032269 (interacts with) HMDB0128455	1.03864e-10	0.993316	1	Coumarins and derivatives
CSS0032269 (interacts with) HMDB0038340	6.88207e-10	0.990234	1	Amines and derivatives
CSS0032269 (interacts with) HMDB0037061	1.53737e-12	0.997126	1	Terpenoids
CSS0032269 (interacts with) HMDB0011628	8.09969e-13	0.997472	1	Terpenoids
CSS0032269 (interacts with) C21425	5.61435e-06	0.939824	3	Prenol lipids[PR]
CSS0032269 (interacts with) C16253	2.00323e-08	0.980774	1	Sterol lipids[ST]
CSS0032269 (interacts with) C11967	1.50052e-11	0.995464	1	Polyketides[PK]
CSS0032269 (interacts with) C08966	1.05271e-12	0.997336	1	Terpenoids
CSS0032269 (interacts with) C06087	1.00498e-08	0.983266	1	Terpenoids
CSS0032189 (interacts with) Camptophora	0.00591261	0.740167	20	/
CSS0032189 (interacts with) 14.104_763.42401	1.39023e-10	0.992914	20	Terpenoids
CSS0032189 (interacts with) 12.756_793.43472	3.03496e-07	0.966732	20	Terpenoids
CSS0032189 (interacts with) HMDB0131420	5.66567e-10	0.990608	20	Flavonoids
CSS0032189 (interacts with) HMDB0128455	1.06639e-07	0.973069	20	Coumarins and derivatives
CSS0032189 (interacts with) HMDB0038340	4.61326e-10	0.990987	20	Amines and derivatives
CSS0032189 (interacts with) HMDB0037061	8.86351e-09	0.983683	20	Terpenoids
CSS0032189 (interacts with) HMDB0011628	1.00616e-08	0.983262	20	Terpenoids
CSS0032189 (interacts with) C21425	3.16932e-06	0.946448	60	Prenol lipids[PR]
CSS0032189 (interacts with) C16253	4.2725e-10	0.991125	20	Sterol lipids[ST]
CSS0032189 (interacts with) C11967	1.95058e-09	0.987963	20	Polyketides[PK]
CSS0032189 (interacts with) C08966	2.11327e-09	0.987767	20	Terpenoids
CSS0032189 (interacts with) C06087	7.2905e-10	0.990121	20	Terpenoids
CSS0032118 (interacts with) Camptophora	0.0038386	0.763729	39	/
CSS0032118 (interacts with) 14.104_763.42401	0.000164769	0.879212	39	Terpenoids
CSS0032118 (interacts with) 12.756_793.43472	0.00163308	0.80372	39	Terpenoids
CSS0032118 (interacts with) HMDB0131420	9.33414e-05	0.892694	39	Flavonoids
CSS0032118 (interacts with) HMDB0128455	7.04867e-05	0.898769	39	Coumarins and derivatives
CSS0032118 (interacts with) HMDB0038340	3.91699e-05	0.910351	39	Amines and derivatives
CSS0032118 (interacts with) HMDB0037061	0.000134174	0.884278	39	Terpenoids
CSS0032118 (interacts with) HMDB0011628	0.000139679	0.883304	39	Terpenoids
CSS0032118 (interacts with) C21425	1.25756e-05	0.929031	117	Prenol lipids[PR]
CSS0032118 (interacts with) C16253	6.27495e-06	0.938441	39	Sterol lipids[ST]
CSS0032118 (interacts with) C11967	9.94369e-05	0.891274	39	Polyketides[PK]
CSS0032118 (interacts with) C08966	5.62642e-05	0.903385	39	Terpenoids
CSS0032118 (interacts with) C06087	0.000194905	0.874897	39	Terpenoids
CSS0031999 (interacts with) Camptophora	0.0033694	0.770367	58	/
CSS0031999 (interacts with) 14.104_763.42401	1.36903e-06	0.954853	58	Terpenoids
CSS0031999 (interacts with) 12.756_793.43472	1.44869e-05	0.926941	58	Terpenoids
CSS0031999 (interacts with) HMDB0131420	1.18617e-06	0.956149	58	Flavonoids
CSS0031999 (interacts with) HMDB0128455	3.47124e-06	0.945446	58	Coumarins and derivatives
CSS0031999 (interacts with) HMDB0038340	1.99109e-06	0.951282	58	Amines and derivatives
CSS0031999 (interacts with) HMDB0037061	3.01517e-06	0.946989	58	Terpenoids
CSS0031999 (interacts with) HMDB0011628	2.67432e-06	0.948268	58	Terpenoids
CSS0031999 (interacts with) C21425	2.62846e-05	0.917428	174	Prenol lipids[PR]
CSS0031999 (interacts with) C16253	4.34333e-06	0.942895	58	Sterol lipids[ST]
CSS0031999 (interacts with) C11967	5.84224e-06	0.939333	58	Polyketides[PK]
CSS0031999 (interacts with) C08966	1.0589e-06	0.957148	58	Terpenoids
CSS0031999 (interacts with) C06087	5.60394e-06	0.939847	58	Terpenoids
CSS0031868 (interacts with) Camptophora	0.00934035	0.712325	77	/
CSS0031868 (interacts with) 14.104_763.42401	2.51978e-08	0.979865	77	Terpenoids
CSS0031868 (interacts with) 12.756_793.43472	1.9048e-06	0.951719	77	Terpenoids
CSS0031868 (interacts with) HMDB0131420	1.61363e-09	0.988412	77	Flavonoids
CSS0031868 (interacts with) HMDB0128455	3.37382e-13	0.997878	77	Coumarins and derivatives
CSS0031868 (interacts with) HMDB0038340	1.10205e-09	0.989266	77	Amines and derivatives
CSS0031868 (interacts with) HMDB0037061	7.36801e-11	0.993761	77	Terpenoids
CSS0031868 (interacts with) HMDB0011628	3.43218e-11	0.994646	77	Terpenoids
CSS0031868 (interacts with) C21425	6.93683e-06	0.937167	231	Prenol lipids[PR]
CSS0031868 (interacts with) C16253	7.04132e-08	0.975232	77	Sterol lipids[ST]
CSS0031868 (interacts with) C11967	1.56037e-10	0.992748	77	Polyketides[PK]
CSS0031868 (interacts with) C08966	1.84644e-11	0.995272	77	Terpenoids
CSS0031868 (interacts with) C06087	2.53882e-07	0.967911	77	Terpenoids
CSS0031695 (interacts with) Camptophora	0.00469773	0.753022	97	/
CSS0031695 (interacts with) 14.104_763.42401	0.0018428	0.798544	97	Terpenoids
CSS0031695 (interacts with) 12.756_793.43472	0.00961549	0.710447	97	Terpenoids
CSS0031695 (interacts with) HMDB0131420	0.000819675	0.830637	97	Flavonoids
CSS0031695 (interacts with) HMDB0128455	0.000747411	0.83393	97	Coumarins and derivatives
CSS0031695 (interacts with) HMDB0038340	0.000678212	0.837322	97	Amines and derivatives
CSS0031695 (interacts with) HMDB0037061	0.00152262	0.806654	97	Terpenoids
CSS0031695 (interacts with) HMDB0011628	0.00138187	0.81064	97	Terpenoids
CSS0031695 (interacts with) C21425	0.00112438	0.818823	291	Prenol lipids[PR]
CSS0031695 (interacts with) C16253	0.000788706	0.83202	97	Sterol lipids[ST]
CSS0031695 (interacts with) C11967	0.00130673	0.812898	97	Polyketides[PK]
CSS0031695 (interacts with) C08966	0.000687413	0.836856	97	Terpenoids
CSS0031695 (interacts with) C06087	0.00380089	0.764239	97	Terpenoids
CSS0031579 (interacts with) Camptophora	0.00235737	0.787529	116	/
CSS0031579 (interacts with) 14.104_763.42401	7.76946e-07	0.959756	116	Terpenoids
CSS0031579 (interacts with) 12.756_793.43472	2.31286e-05	0.919573	116	Terpenoids
CSS0031579 (interacts with) HMDB0131420	5.42435e-07	0.962582	116	Flavonoids
CSS0031579 (interacts with) HMDB0128455	7.44377e-07	0.960104	116	Coumarins and derivatives
CSS0031579 (interacts with) HMDB0038340	8.54797e-07	0.958969	116	Amines and derivatives
CSS0031579 (interacts with) HMDB0037061	8.76872e-07	0.958757	116	Terpenoids
CSS0031579 (interacts with) HMDB0011628	7.82338e-07	0.9597	116	Terpenoids
CSS0031579 (interacts with) C21425	1.80282e-05	0.923587	348	Prenol lipids[PR]
CSS0031579 (interacts with) C16253	8.89464e-07	0.958637	116	Sterol lipids[ST]
CSS0031579 (interacts with) C11967	1.53195e-06	0.95381	116	Polyketides[PK]
CSS0031579 (interacts with) C08966	2.10899e-07	0.969092	116	Terpenoids
CSS0031579 (interacts with) C06087	7.36504e-06	0.936393	116	Terpenoids
CSS0031023 (interacts with) Camptophora	0.00967681	0.710033	140	/
CSS0031023 (interacts with) 14.104_763.42401	1.193e-06	0.956098	140	Terpenoids
CSS0031023 (interacts with) 12.756_793.43472	8.11527e-07	0.959399	140	Terpenoids
CSS0031023 (interacts with) HMDB0131420	4.58819e-06	0.942253	140	Flavonoids
CSS0031023 (interacts with) HMDB0128455	1.67337e-05	0.924748	140	Coumarins and derivatives
CSS0031023 (interacts with) HMDB0038340	5.00265e-06	0.941225	140	Amines and derivatives
CSS0031023 (interacts with) HMDB0037061	4.48575e-06	0.942518	140	Terpenoids
CSS0031023 (interacts with) HMDB0011628	5.6439e-06	0.93976	140	Terpenoids
CSS0031023 (interacts with) C21425	2.06671e-05	0.921412	420	Prenol lipids[PR]
CSS0031023 (interacts with) C16253	4.92525e-06	0.941411	140	Sterol lipids[ST]
CSS0031023 (interacts with) C11967	8.43589e-06	0.934602	140	Polyketides[PK]
CSS0031023 (interacts with) C08966	6.22739e-06	0.938537	140	Terpenoids
CSS0031023 (interacts with) C06087	2.75002e-07	0.967389	140	Terpenoids
CSS0030792 (interacts with) Camptophora	0.00766571	0.724749	164	/
CSS0030792 (interacts with) 14.104_763.42401	2.32145e-08	0.980195	164	Terpenoids
CSS0030792 (interacts with) 12.756_793.43472	2.42164e-07	0.968217	164	Terpenoids
CSS0030792 (interacts with) HMDB0131420	6.18963e-10	0.99044	164	Flavonoids
CSS0030792 (interacts with) HMDB0128455	5.73772e-08	0.976234	164	Coumarins and derivatives
CSS0030792 (interacts with) HMDB0038340	5.5246e-09	0.985162	164	Amines and derivatives
CSS0030792 (interacts with) HMDB0037061	2.36162e-08	0.980126	164	Terpenoids
CSS0030792 (interacts with) HMDB0011628	1.39535e-08	0.982123	164	Terpenoids
CSS0030792 (interacts with) C21425	3.47049e-05	0.912562	492	Prenol lipids[PR]
CSS0030792 (interacts with) C16253	8.89636e-07	0.958635	164	Sterol lipids[ST]
CSS0030792 (interacts with) C11967	1.33401e-08	0.982284	164	Polyketides[PK]
CSS0030792 (interacts with) C08966	1.12301e-08	0.982888	164	Terpenoids
CSS0030792 (interacts with) C06087	1.41297e-07	0.971495	164	Terpenoids
CSS0030456 (interacts with) Camptophora	0.00761588	0.725148	184	/
CSS0030456 (interacts with) 14.104_763.42401	1.39594e-08	0.982122	184	Terpenoids
CSS0030456 (interacts with) 12.756_793.43472	6.47247e-07	0.961219	184	Terpenoids
CSS0030456 (interacts with) HMDB0131420	4.70726e-10	0.990951	184	Flavonoids
CSS0030456 (interacts with) HMDB0128455	1.50087e-12	0.99714	184	Coumarins and derivatives
CSS0030456 (interacts with) HMDB0038340	1.02773e-09	0.989416	184	Amines and derivatives
CSS0030456 (interacts with) HMDB0037061	4.12562e-11	0.994445	184	Terpenoids
CSS0030456 (interacts with) HMDB0011628	2.36089e-11	0.995033	184	Terpenoids
CSS0030456 (interacts with) C21425	2.84905e-06	0.947597	552	Prenol lipids[PR]
CSS0030456 (interacts with) C16253	2.65406e-08	0.979654	184	Sterol lipids[ST]
CSS0030456 (interacts with) C11967	9.37373e-11	0.993452	184	Polyketides[PK]
CSS0030456 (interacts with) C08966	1.37524e-11	0.995543	184	Terpenoids
CSS0030456 (interacts with) C06087	6.14882e-08	0.9759	184	Terpenoids
CSS0030448 (interacts with) Camptophora	0.00363559	0.766521	203	/
CSS0030448 (interacts with) 14.104_763.42401	8.95129e-05	0.893623	203	Terpenoids
CSS0030448 (interacts with) 12.756_793.43472	4.14441e-06	0.943439	203	Terpenoids
CSS0030448 (interacts with) HMDB0131420	7.19445e-05	0.898338	203	Flavonoids
CSS0030448 (interacts with) HMDB0128455	0.000206639	0.873357	203	Coumarins and derivatives
CSS0030448 (interacts with) HMDB0038340	0.000181175	0.876793	203	Amines and derivatives
CSS0030448 (interacts with) HMDB0037061	9.89052e-05	0.891395	203	Terpenoids
CSS0030448 (interacts with) HMDB0011628	0.000119369	0.887062	203	Terpenoids
CSS0030448 (interacts with) C21425	0.000146103	0.882205	609	Prenol lipids[PR]
CSS0030448 (interacts with) C16253	0.000305892	0.862499	203	Sterol lipids[ST]
CSS0030448 (interacts with) C11967	0.000155933	0.880594	203	Polyketides[PK]
CSS0030448 (interacts with) C08966	0.000142911	0.882746	203	Terpenoids
CSS0030448 (interacts with) C06087	3.0747e-05	0.914717	203	Terpenoids
CSS0030403 (interacts with) Zymoseptoria	0.00432091	0.757518	223	/
CSS0030403 (interacts with) Zeloasperisporium	0.0040436	0.76102	223	/
CSS0030403 (interacts with) Camptophora	0.00443753	0.756096	223	/
CSS0030403 (interacts with) 14.104_763.42401	4.78717e-06	0.94175	223	Terpenoids
CSS0030403 (interacts with) 12.756_793.43472	2.05698e-05	0.921488	223	Terpenoids
CSS0030403 (interacts with) HMDB0131420	1.09664e-06	0.956842	223	Flavonoids
CSS0030403 (interacts with) HMDB0128455	1.15027e-06	0.956422	223	Coumarins and derivatives
CSS0030403 (interacts with) HMDB0038340	4.80644e-07	0.963488	223	Amines and derivatives
CSS0030403 (interacts with) HMDB0037061	2.02559e-06	0.951112	223	Terpenoids
CSS0030403 (interacts with) HMDB0011628	2.65747e-06	0.948335	223	Terpenoids
CSS0030403 (interacts with) C21425	1.38017e-07	0.97163	223	Prenol lipids[PR]
CSS0030403 (interacts with) C16253	1.4444e-06	0.954359	223	Sterol lipids[ST]
CSS0030403 (interacts with) C11967	1.30599e-06	0.955284	223	Polyketides[PK]
CSS0030403 (interacts with) C08966	1.40458e-06	0.954618	223	Terpenoids
CSS0030403 (interacts with) C06087	9.58859e-07	0.958002	223	Terpenoids
CSS0030384 (interacts with) Camptophora	0.00080384	0.831339	243	/
CSS0030384 (interacts with) 14.104_763.42401	3.18872e-06	0.946381	243	Terpenoids
CSS0030384 (interacts with) 12.756_793.43472	7.89278e-07	0.959627	243	Terpenoids
CSS0030384 (interacts with) HMDB0131420	2.80668e-06	0.947757	243	Flavonoids
CSS0030384 (interacts with) HMDB0128455	6.6422e-06	0.937722	243	Coumarins and derivatives
CSS0030384 (interacts with) HMDB0038340	1.08948e-05	0.931087	243	Amines and derivatives
CSS0030384 (interacts with) HMDB0037061	2.90058e-06	0.947406	243	Terpenoids
CSS0030384 (interacts with) HMDB0011628	4.27475e-06	0.94308	243	Terpenoids
CSS0030384 (interacts with) C21425	6.16673e-07	0.961597	729	Prenol lipids[PR]
CSS0030384 (interacts with) C16253	4.18407e-06	0.943329	243	Sterol lipids[ST]
CSS0030384 (interacts with) C11967	6.10052e-06	0.938795	243	Polyketides[PK]
CSS0030384 (interacts with) C08966	3.94887e-06	0.943993	243	Terpenoids
CSS0030384 (interacts with) C06087	1.3617e-06	0.954903	243	Terpenoids
CSS0030369 (interacts with) Camptophora	0.00919644	0.713324	262	/
CSS0030369 (interacts with) 14.104_763.42401	4.79644e-10	0.990917	262	Terpenoids
CSS0030369 (interacts with) 12.756_793.43472	4.22219e-08	0.977659	262	Terpenoids
CSS0030369 (interacts with) HMDB0131420	4.96373e-12	0.996366	262	Flavonoids
CSS0030369 (interacts with) HMDB0128455	1.07659e-09	0.989317	262	Coumarins and derivatives
CSS0030369 (interacts with) HMDB0038340	5.97841e-11	0.994017	262	Amines and derivatives
CSS0030369 (interacts with) HMDB0037061	4.00858e-11	0.994477	262	Terpenoids
CSS0030369 (interacts with) HMDB0011628	2.4168e-11	0.99501	262	Terpenoids
CSS0030369 (interacts with) C21425	8.29753e-06	0.934823	786	Prenol lipids[PR]
CSS0030369 (interacts with) C16253	4.56934e-08	0.9773	262	Sterol lipids[ST]
CSS0030369 (interacts with) C11967	1.26337e-11	0.995618	262	Polyketides[PK]
CSS0030369 (interacts with) C08966	6.12354e-11	0.993988	262	Terpenoids
CSS0030369 (interacts with) C06087	3.10421e-09	0.986785	262	Terpenoids
CSS0030139 (interacts with) Camptophora	0.00324235	0.772285	11	/
CSS0030139 (interacts with) 14.104_763.42401	0.0116243	0.697822	11	Terpenoids
CSS0030139 (interacts with) 12.756_793.43472	0.011971	0.69581	11	Terpenoids
CSS0030139 (interacts with) HMDB0131420	0.00404685	0.760978	11	Flavonoids
CSS0030139 (interacts with) HMDB0128455	0.0017077	0.801823	11	Coumarins and derivatives
CSS0030139 (interacts with) HMDB0038340	0.00611034	0.738269	11	Amines and derivatives
CSS0030139 (interacts with) HMDB0037061	0.00436363	0.756994	11	Terpenoids
CSS0030139 (interacts with) HMDB0011628	0.00415686	0.759569	11	Terpenoids
CSS0030139 (interacts with) C21425	0.00557601	0.743512	33	Prenol lipids[PR]
CSS0030139 (interacts with) C16253	0.0145793	0.681916	11	Sterol lipids[ST]
CSS0030139 (interacts with) C11967	0.00604047	0.738934	11	Polyketides[PK]
CSS0030139 (interacts with) C08966	0.00358377	0.767252	11	Terpenoids
CSS0030139 (interacts with) C06087	0.0180828	0.66589	11	Terpenoids
CSS0029711 (interacts with) Camptophora	0.00643538	0.735246	30	/
CSS0029711 (interacts with) 14.104_763.42401	1.00731e-10	0.993357	30	Terpenoids
CSS0029711 (interacts with) 12.756_793.43472	2.7267e-07	0.967445	30	Terpenoids
CSS0029711 (interacts with) HMDB0131420	1.70168e-11	0.995348	30	Flavonoids
CSS0029711 (interacts with) HMDB0128455	6.15432e-10	0.990451	30	Coumarins and derivatives
CSS0029711 (interacts with) HMDB0038340	1.16546e-10	0.99316	30	Amines and derivatives
CSS0029711 (interacts with) HMDB0037061	1.06409e-10	0.993284	30	Terpenoids
CSS0029711 (interacts with) HMDB0011628	4.76502e-11	0.994283	30	Terpenoids
CSS0029711 (interacts with) C21425	4.65585e-06	0.94208	90	Prenol lipids[PR]
CSS0029711 (interacts with) C16253	1.06654e-08	0.983064	30	Sterol lipids[ST]
CSS0029711 (interacts with) C11967	1.99741e-10	0.99238	30	Polyketides[PK]
CSS0029711 (interacts with) C08966	4.58701e-12	0.996423	30	Terpenoids
CSS0029711 (interacts with) C06087	1.64254e-08	0.981527	30	Terpenoids
CSS0029472 (interacts with) Zymoseptoria	0.00947803	0.71138	49	/
CSS0029472 (interacts with) Zeloasperisporium	0.00705893	0.729754	49	/
CSS0029472 (interacts with) Camptophora	0.00204113	0.794049	49	/
CSS0029472 (interacts with) 14.104_763.42401	2.90331e-05	0.915719	49	Terpenoids
CSS0029472 (interacts with) 12.756_793.43472	5.45997e-05	0.903983	49	Terpenoids
CSS0029472 (interacts with) HMDB0131420	4.71483e-06	0.941931	49	Flavonoids
CSS0029472 (interacts with) HMDB0128455	2.99809e-05	0.91516	49	Coumarins and derivatives
CSS0029472 (interacts with) HMDB0038340	7.32445e-06	0.936465	49	Amines and derivatives
CSS0029472 (interacts with) HMDB0037061	2.2971e-05	0.919686	49	Terpenoids
CSS0029472 (interacts with) HMDB0011628	2.73113e-05	0.916774	49	Terpenoids
CSS0029472 (interacts with) C21425	5.44876e-05	0.904024	49	Prenol lipids[PR]
CSS0029472 (interacts with) C16253	5.77808e-05	0.902851	49	Sterol lipids[ST]
CSS0029472 (interacts with) C11967	1.04042e-05	0.931734	49	Polyketides[PK]
CSS0029472 (interacts with) C08966	1.6777e-05	0.924708	49	Terpenoids
CSS0029472 (interacts with) C06087	2.76323e-05	0.916573	49	Terpenoids
CSS0029164 (interacts with) Camptophora	0.00388561	0.763098	68	/
CSS0029164 (interacts with) 14.104_763.42401	3.9748e-09	0.986112	68	Terpenoids
CSS0029164 (interacts with) 12.756_793.43472	3.50904e-07	0.965741	68	Terpenoids
CSS0029164 (interacts with) HMDB0131420	5.18063e-12	0.996334	68	Flavonoids
CSS0029164 (interacts with) HMDB0128455	5.5159e-11	0.994113	68	Coumarins and derivatives
CSS0029164 (interacts with) HMDB0038340	2.86284e-10	0.99181	68	Amines and derivatives
CSS0029164 (interacts with) HMDB0037061	7.80733e-11	0.993688	68	Terpenoids
CSS0029164 (interacts with) HMDB0011628	4.72859e-11	0.994291	68	Terpenoids
CSS0029164 (interacts with) C21425	4.62192e-06	0.942166	204	Prenol lipids[PR]
CSS0029164 (interacts with) C16253	7.6753e-08	0.974798	68	Sterol lipids[ST]
CSS0029164 (interacts with) C11967	2.44768e-10	0.992063	68	Polyketides[PK]
CSS0029164 (interacts with) C08966	2.01465e-12	0.996966	68	Terpenoids
CSS0029164 (interacts with) C06087	9.55978e-08	0.973657	68	Terpenoids
CSS0029115 (interacts with) Zymoseptoria	0.00978068	0.709338	88	/
CSS0029115 (interacts with) Zeloasperisporium	0.0110286	0.701384	88	/
CSS0029115 (interacts with) 14.104_763.42401	1.72494e-07	0.970323	95.3333	Terpenoids
CSS0029115 (interacts with) 12.756_793.43472	1.21458e-06	0.955938	95.3333	Terpenoids
CSS0029115 (interacts with) HMDB0131420	9.81229e-09	0.983346	95.3333	Flavonoids
CSS0029115 (interacts with) HMDB0128455	3.6546e-08	0.978299	95.3333	Coumarins and derivatives
CSS0029115 (interacts with) HMDB0038340	8.95386e-09	0.98365	95.3333	Amines and derivatives
CSS0029115 (interacts with) HMDB0037061	2.19866e-08	0.98041	95.3333	Terpenoids
CSS0029115 (interacts with) HMDB0011628	2.36248e-08	0.980125	95.3333	Terpenoids
CSS0029115 (interacts with) C21425	9.40159e-06	0.933136	95.3333	Prenol lipids[PR]
CSS0029115 (interacts with) C16253	5.31956e-07	0.96273	95.3333	Sterol lipids[ST]
CSS0029115 (interacts with) C11967	1.85808e-09	0.98808	95.3333	Polyketides[PK]
CSS0029115 (interacts with) C08966	2.81184e-08	0.979416	95.3333	Terpenoids
CSS0029115 (interacts with) C06087	7.54787e-08	0.974883	95.3333	Terpenoids
CSS0029111 (interacts with) Camptophora	0.00995845	0.708161	107	/
CSS0029111 (interacts with) 14.104_763.42401	2.73793e-09	0.987114	107	Terpenoids
CSS0029111 (interacts with) 12.756_793.43472	5.17565e-07	0.962936	107	Terpenoids
CSS0029111 (interacts with) HMDB0131420	6.96566e-11	0.993831	107	Flavonoids
CSS0029111 (interacts with) HMDB0128455	2.41293e-12	0.996854	107	Coumarins and derivatives
CSS0029111 (interacts with) HMDB0038340	2.4977e-10	0.992031	107	Amines and derivatives
CSS0029111 (interacts with) HMDB0037061	6.53098e-12	0.99616	107	Terpenoids
CSS0029111 (interacts with) HMDB0011628	4.8025e-13	0.997723	107	Terpenoids
CSS0029111 (interacts with) C21425	1.29855e-05	0.928562	321	Prenol lipids[PR]
CSS0029111 (interacts with) C16253	7.7391e-08	0.974756	107	Sterol lipids[ST]
CSS0029111 (interacts with) C11967	2.43081e-11	0.995004	107	Polyketides[PK]
CSS0029111 (interacts with) C08966	3.59741e-13	0.997851	107	Terpenoids
CSS0029111 (interacts with) C06087	9.59519e-08	0.973637	107	Terpenoids
CSS0028953 (interacts with) Camptophora	0.00903495	0.714459	127	/
CSS0028953 (interacts with) 14.104_763.42401	3.73118e-09	0.986288	127	Terpenoids
CSS0028953 (interacts with) 12.756_793.43472	7.50414e-07	0.960039	127	Terpenoids
CSS0028953 (interacts with) HMDB0131420	5.17341e-10	0.990778	127	Flavonoids
CSS0028953 (interacts with) HMDB0128455	2.34604e-10	0.99213	127	Coumarins and derivatives
CSS0028953 (interacts with) HMDB0038340	3.58373e-09	0.986398	127	Amines and derivatives
CSS0028953 (interacts with) HMDB0037061	1.95618e-10	0.992412	127	Terpenoids
CSS0028953 (interacts with) HMDB0011628	4.17802e-11	0.994431	127	Terpenoids
CSS0028953 (interacts with) C21425	2.01707e-05	0.921804	381	Prenol lipids[PR]
CSS0028953 (interacts with) C16253	1.17324e-07	0.972545	127	Sterol lipids[ST]
CSS0028953 (interacts with) C11967	5.33107e-10	0.990722	127	Polyketides[PK]
CSS0028953 (interacts with) C08966	2.27151e-11	0.995071	127	Terpenoids
CSS0028953 (interacts with) C06087	2.409e-07	0.96825	127	Terpenoids
CSS0028616 (interacts with) Camptophora	0.00863833	0.717312	153	/
CSS0028616 (interacts with) 14.104_763.42401	3.84466e-09	0.986205	153	Terpenoids
CSS0028616 (interacts with) 12.756_793.43472	1.97715e-07	0.969493	153	Terpenoids
CSS0028616 (interacts with) HMDB0131420	5.67425e-10	0.990605	153	Flavonoids
CSS0028616 (interacts with) HMDB0128455	3.68927e-09	0.986319	153	Coumarins and derivatives
CSS0028616 (interacts with) HMDB0038340	3.07175e-09	0.986813	153	Amines and derivatives
CSS0028616 (interacts with) HMDB0037061	6.98374e-10	0.990205	153	Terpenoids
CSS0028616 (interacts with) HMDB0011628	5.14933e-10	0.990786	153	Terpenoids
CSS0028616 (interacts with) C21425	2.76831e-06	0.947903	459	Prenol lipids[PR]
CSS0028616 (interacts with) C16253	2.40494e-09	0.987446	153	Sterol lipids[ST]
CSS0028616 (interacts with) C11967	2.97437e-10	0.991747	153	Polyketides[PK]
CSS0028616 (interacts with) C08966	3.17664e-10	0.991637	153	Terpenoids
CSS0028616 (interacts with) C06087	4.05778e-09	0.986055	153	Terpenoids
CSS0028487 (interacts with) Zeloasperisporium	0.00946767	0.711451	175	/
CSS0028487 (interacts with) Camptophora	0.0101019	0.707222	175	/
CSS0028487 (interacts with) 14.104_763.42401	3.79332e-08	0.978136	175	Terpenoids
CSS0028487 (interacts with) 12.756_793.43472	5.39864e-08	0.976524	175	Terpenoids
CSS0028487 (interacts with) HMDB0131420	1.05466e-07	0.973129	175	Flavonoids
CSS0028487 (interacts with) HMDB0128455	6.46119e-06	0.938072	175	Coumarins and derivatives
CSS0028487 (interacts with) HMDB0038340	2.62493e-07	0.967694	175	Amines and derivatives
CSS0028487 (interacts with) HMDB0037061	7.33417e-07	0.960224	175	Terpenoids
CSS0028487 (interacts with) HMDB0011628	8.52688e-07	0.95899	175	Terpenoids
CSS0028487 (interacts with) C21425	3.2197e-05	0.913904	350	Prenol lipids[PR]
CSS0028487 (interacts with) C16253	6.86804e-07	0.96075	175	Sterol lipids[ST]
CSS0028487 (interacts with) C11967	2.30049e-07	0.968545	175	Polyketides[PK]
CSS0028487 (interacts with) C08966	9.613e-07	0.95798	175	Terpenoids
CSS0028487 (interacts with) C06087	4.79716e-09	0.985578	175	Terpenoids
CSS0027812 (interacts with) Camptophora	0.00685211	0.731534	193	/
CSS0027812 (interacts with) 14.104_763.42401	1.10501e-07	0.972875	193	Terpenoids
CSS0027812 (interacts with) 12.756_793.43472	1.74601e-07	0.97025	193	Terpenoids
CSS0027812 (interacts with) HMDB0131420	7.30039e-09	0.984307	193	Flavonoids
CSS0027812 (interacts with) HMDB0128455	5.22319e-10	0.99076	193	Coumarins and derivatives
CSS0027812 (interacts with) HMDB0038340	8.64049e-08	0.974189	193	Amines and derivatives
CSS0027812 (interacts with) HMDB0037061	1.81329e-09	0.988138	193	Terpenoids
CSS0027812 (interacts with) HMDB0011628	1.52135e-09	0.988549	193	Terpenoids
CSS0027812 (interacts with) C21425	5.97831e-06	0.939047	579	Prenol lipids[PR]
CSS0027812 (interacts with) C16253	1.58053e-06	0.953516	193	Sterol lipids[ST]
CSS0027812 (interacts with) C11967	1.12588e-08	0.982879	193	Polyketides[PK]
CSS0027812 (interacts with) C08966	4.77652e-09	0.98559	193	Terpenoids
CSS0027812 (interacts with) C06087	2.73723e-07	0.967419	193	Terpenoids
CSS0027563 (interacts with) Camptophora	0.0107741	0.70295	212	/
CSS0027563 (interacts with) 14.104_763.42401	1.16092e-07	0.972603	212	Terpenoids
CSS0027563 (interacts with) 12.756_793.43472	9.92107e-07	0.95771	212	Terpenoids
CSS0027563 (interacts with) HMDB0131420	1.31842e-08	0.982326	212	Flavonoids
CSS0027563 (interacts with) HMDB0128455	3.23386e-10	0.991607	212	Coumarins and derivatives
CSS0027563 (interacts with) HMDB0038340	2.72157e-08	0.97955	212	Amines and derivatives
CSS0027563 (interacts with) HMDB0037061	2.73421e-09	0.987118	212	Terpenoids
CSS0027563 (interacts with) HMDB0011628	1.76491e-09	0.988202	212	Terpenoids
CSS0027563 (interacts with) C21425	5.15909e-06	0.940854	636	Prenol lipids[PR]
CSS0027563 (interacts with) C16253	2.59008e-07	0.967781	212	Sterol lipids[ST]
CSS0027563 (interacts with) C11967	6.76619e-09	0.984545	212	Polyketides[PK]
CSS0027563 (interacts with) C08966	2.67012e-09	0.987179	212	Terpenoids
CSS0027563 (interacts with) C06087	1.8138e-07	0.97002	212	Terpenoids
CSS0027501 (interacts with) Camptophora	0.0103629	0.705539	232	/
CSS0027501 (interacts with) 14.104_763.42401	0.000118855	0.887164	232	Terpenoids
CSS0027501 (interacts with) 12.756_793.43472	0.000313445	0.861792	232	Terpenoids
CSS0027501 (interacts with) HMDB0131420	1.71685e-05	0.92435	232	Flavonoids
CSS0027501 (interacts with) HMDB0128455	3.93793e-06	0.944025	232	Coumarins and derivatives
CSS0027501 (interacts with) HMDB0038340	2.45336e-05	0.918591	232	Amines and derivatives
CSS0027501 (interacts with) HMDB0037061	2.24893e-05	0.920035	232	Terpenoids
CSS0027501 (interacts with) HMDB0011628	1.664e-05	0.924834	232	Terpenoids
CSS0027501 (interacts with) C21425	0.000456815	0.850378	696	Prenol lipids[PR]
CSS0027501 (interacts with) C16253	0.000172493	0.878051	232	Sterol lipids[ST]
CSS0027501 (interacts with) C11967	2.61791e-05	0.917496	232	Polyketides[PK]
CSS0027501 (interacts with) C08966	1.19766e-05	0.929737	232	Terpenoids
CSS0027501 (interacts with) C06087	0.00028846	0.864183	232	Terpenoids
CSS0027491 (interacts with) Camptophora	0.00760281	0.725253	253	/
CSS0027491 (interacts with) 14.104_763.42401	4.0615e-10	0.991215	253	Terpenoids
CSS0027491 (interacts with) 12.756_793.43472	3.19356e-07	0.966387	253	Terpenoids
CSS0027491 (interacts with) HMDB0131420	2.17531e-12	0.996919	253	Flavonoids
CSS0027491 (interacts with) HMDB0128455	4.81535e-11	0.994271	253	Coumarins and derivatives
CSS0027491 (interacts with) HMDB0038340	2.31233e-12	0.996881	253	Amines and derivatives
CSS0027491 (interacts with) HMDB0037061	1.39879e-11	0.995528	253	Terpenoids
CSS0027491 (interacts with) HMDB0011628	5.90559e-12	0.996237	253	Terpenoids
CSS0027491 (interacts with) C21425	4.99391e-06	0.941246	759	Prenol lipids[PR]
CSS0027491 (interacts with) C16253	2.74017e-08	0.979522	253	Sterol lipids[ST]
CSS0027491 (interacts with) C11967	8.62763e-12	0.99594	253	Polyketides[PK]
CSS0027491 (interacts with) C08966	2.95606e-13	0.997934	253	Terpenoids
CSS0027491 (interacts with) C06087	1.546e-08	0.981751	253	Terpenoids
CSS0027157 (interacts with) Camptophora	0.0078479	0.723304	2	/
CSS0027157 (interacts with) 14.104_763.42401	5.83242e-08	0.976156	2	Terpenoids
CSS0027157 (interacts with) 12.756_793.43472	2.37436e-06	0.949506	2	Terpenoids
CSS0027157 (interacts with) HMDB0131420	1.50694e-09	0.988571	2	Flavonoids
CSS0027157 (interacts with) HMDB0128455	2.50873e-11	0.994972	2	Coumarins and derivatives
CSS0027157 (interacts with) HMDB0038340	3.32232e-09	0.986604	2	Amines and derivatives
CSS0027157 (interacts with) HMDB0037061	6.04532e-10	0.990485	2	Terpenoids
CSS0027157 (interacts with) HMDB0011628	3.97488e-10	0.991253	2	Terpenoids
CSS0027157 (interacts with) C21425	6.1242e-06	0.938746	6	Prenol lipids[PR]
CSS0027157 (interacts with) C16253	1.87962e-07	0.969803	2	Sterol lipids[ST]
CSS0027157 (interacts with) C11967	2.7608e-10	0.991869	2	Polyketides[PK]
CSS0027157 (interacts with) C08966	1.29728e-10	0.993012	2	Terpenoids
CSS0027157 (interacts with) C06087	3.70787e-07	0.965356	2	Terpenoids
CSS0026625 (interacts with) Camptophora	0.00457991	0.754397	21	/
CSS0026625 (interacts with) 14.104_763.42401	2.21826e-08	0.980375	21	Terpenoids
CSS0026625 (interacts with) 12.756_793.43472	2.87613e-07	0.967092	21	Terpenoids
CSS0026625 (interacts with) HMDB0131420	9.07775e-10	0.989676	21	Flavonoids
CSS0026625 (interacts with) HMDB0128455	1.16225e-11	0.99569	21	Coumarins and derivatives
CSS0026625 (interacts with) HMDB0038340	5.15038e-09	0.98537	21	Amines and derivatives
CSS0026625 (interacts with) HMDB0037061	3.92674e-11	0.9945	21	Terpenoids
CSS0026625 (interacts with) HMDB0011628	9.26492e-11	0.993468	21	Terpenoids
CSS0026625 (interacts with) C21425	2.28095e-06	0.949917	63	Prenol lipids[PR]
CSS0026625 (interacts with) C16253	3.79837e-07	0.965187	21	Sterol lipids[ST]
CSS0026625 (interacts with) C11967	7.42777e-10	0.990083	21	Polyketides[PK]
CSS0026625 (interacts with) C08966	7.24316e-11	0.993782	21	Terpenoids
CSS0026625 (interacts with) C06087	1.09962e-07	0.972902	21	Terpenoids
CSS0024726 (interacts with) Camptophora	0.0092377	0.713036	40	/
CSS0024726 (interacts with) 14.104_763.42401	3.65376e-10	0.991399	40	Terpenoids
CSS0024726 (interacts with) 12.756_793.43472	1.40036e-07	0.971546	40	Terpenoids
CSS0024726 (interacts with) HMDB0131420	3.0674e-12	0.996699	40	Flavonoids
CSS0024726 (interacts with) HMDB0128455	4.93659e-11	0.994242	40	Coumarins and derivatives
CSS0024726 (interacts with) HMDB0038340	7.63537e-11	0.993716	40	Amines and derivatives
CSS0024726 (interacts with) HMDB0037061	8.68776e-13	0.997436	40	Terpenoids
CSS0024726 (interacts with) HMDB0011628	1.2647e-13	0.998257	40	Terpenoids
CSS0024726 (interacts with) C21425	1.00999e-05	0.932148	120	Prenol lipids[PR]
CSS0024726 (interacts with) C16253	5.02836e-08	0.976858	40	Sterol lipids[ST]
CSS0024726 (interacts with) C11967	2.441e-13	0.998011	40	Polyketides[PK]
CSS0024726 (interacts with) C08966	3.59921e-13	0.997851	40	Terpenoids
CSS0024726 (interacts with) C06087	1.86794e-08	0.981043	40	Terpenoids
CSS0024717 (interacts with) Camptophora	0.000533558	0.845385	59	/
CSS0024717 (interacts with) 14.104_763.42401	2.5216e-05	0.91813	59	Terpenoids
CSS0024717 (interacts with) 12.756_793.43472	1.25818e-05	0.929024	59	Terpenoids
CSS0024717 (interacts with) HMDB0131420	1.14786e-05	0.930346	59	Flavonoids
CSS0024717 (interacts with) HMDB0128455	4.51593e-06	0.94244	59	Coumarins and derivatives
CSS0024717 (interacts with) HMDB0038340	2.24495e-05	0.920064	59	Amines and derivatives
CSS0024717 (interacts with) HMDB0037061	6.09347e-06	0.938809	59	Terpenoids
CSS0024717 (interacts with) HMDB0011628	9.39104e-06	0.933151	59	Terpenoids
CSS0024717 (interacts with) C21425	3.85996e-07	0.965073	177	Prenol lipids[PR]
CSS0024717 (interacts with) C16253	2.50233e-05	0.918259	59	Sterol lipids[ST]
CSS0024717 (interacts with) C11967	1.69873e-05	0.924515	59	Polyketides[PK]
CSS0024717 (interacts with) C08966	8.59922e-06	0.934345	59	Terpenoids
CSS0024717 (interacts with) C06087	1.57031e-05	0.925723	59	Terpenoids
CSS0024392 (interacts with) Camptophora	0.00703526	0.729955	78	/
CSS0024392 (interacts with) 14.104_763.42401	2.40076e-08	0.98006	78	Terpenoids
CSS0024392 (interacts with) 12.756_793.43472	1.01201e-06	0.95754	78	Terpenoids
CSS0024392 (interacts with) HMDB0131420	1.39883e-10	0.992905	78	Flavonoids
CSS0024392 (interacts with) HMDB0128455	3.02775e-12	0.996708	78	Coumarins and derivatives
CSS0024392 (interacts with) HMDB0038340	8.57821e-10	0.989793	78	Amines and derivatives
CSS0024392 (interacts with) HMDB0037061	9.55564e-11	0.993427	78	Terpenoids
CSS0024392 (interacts with) HMDB0011628	4.17849e-11	0.994431	78	Terpenoids
CSS0024392 (interacts with) C21425	9.42743e-06	0.933098	234	Prenol lipids[PR]
CSS0024392 (interacts with) C16253	2.74832e-07	0.967393	78	Sterol lipids[ST]
CSS0024392 (interacts with) C11967	1.26492e-10	0.993047	78	Polyketides[PK]
CSS0024392 (interacts with) C08966	1.37403e-11	0.995543	78	Terpenoids
CSS0024392 (interacts with) C06087	2.92091e-07	0.966989	78	Terpenoids
CSS0024352 (interacts with) Zymoseptoria	0.0013195	0.812507	98	/
CSS0024352 (interacts with) Zeloasperisporium	0.00465458	0.753522	98	/
CSS0024352 (interacts with) 14.104_763.42401	0.00932812	0.712409	106.167	Terpenoids
CSS0024352 (interacts with) 12.756_793.43472	0.00774415	0.724124	106.167	Terpenoids
CSS0024352 (interacts with) HMDB0131420	0.00406213	0.760781	106.167	Flavonoids
CSS0024352 (interacts with) HMDB0128455	0.0030955	0.774574	106.167	Coumarins and derivatives
CSS0024352 (interacts with) HMDB0038340	0.00417488	0.75934	106.167	Amines and derivatives
CSS0024352 (interacts with) HMDB0037061	0.00447973	0.755588	106.167	Terpenoids
CSS0024352 (interacts with) HMDB0011628	0.00488038	0.75094	106.167	Terpenoids
CSS0024352 (interacts with) C21425	0.001291	0.813383	106.167	Prenol lipids[PR]
CSS0024352 (interacts with) C16253	0.00587185	0.740565	106.167	Sterol lipids[ST]
CSS0024352 (interacts with) C11967	0.00358061	0.767297	106.167	Polyketides[PK]
CSS0024352 (interacts with) C08966	0.00483002	0.751508	106.167	Terpenoids
CSS0024352 (interacts with) C06087	0.00487653	0.750983	106.167	Terpenoids
CSS0024285 (interacts with) Camptophora	0.00521989	0.747221	117	/
CSS0024285 (interacts with) 14.104_763.42401	2.58428e-08	0.979762	117	Terpenoids
CSS0024285 (interacts with) 12.756_793.43472	2.1869e-07	0.968865	117	Terpenoids
CSS0024285 (interacts with) HMDB0131420	1.17948e-09	0.989119	117	Flavonoids
CSS0024285 (interacts with) HMDB0128455	8.83977e-12	0.99592	117	Coumarins and derivatives
CSS0024285 (interacts with) HMDB0038340	1.60369e-08	0.981616	117	Amines and derivatives
CSS0024285 (interacts with) HMDB0037061	7.18023e-11	0.993793	117	Terpenoids
CSS0024285 (interacts with) HMDB0011628	5.20223e-11	0.994181	117	Terpenoids
CSS0024285 (interacts with) C21425	7.44181e-06	0.936258	351	Prenol lipids[PR]
CSS0024285 (interacts with) C16253	6.85795e-07	0.960762	117	Sterol lipids[ST]
CSS0024285 (interacts with) C11967	2.55996e-09	0.987287	117	Polyketides[PK]
CSS0024285 (interacts with) C08966	1.24705e-10	0.993067	117	Terpenoids
CSS0024285 (interacts with) C06087	2.86122e-07	0.967126	117	Terpenoids
CSS0024238 (interacts with) Camptophora	0.002971	0.776581	141	/
CSS0024238 (interacts with) 14.104_763.42401	0.000186641	0.876025	141	Terpenoids
CSS0024238 (interacts with) 12.756_793.43472	0.00160055	0.804568	141	Terpenoids
CSS0024238 (interacts with) HMDB0131420	5.23629e-05	0.90481	141	Flavonoids
CSS0024238 (interacts with) HMDB0128455	1.26754e-05	0.928916	141	Coumarins and derivatives
CSS0024238 (interacts with) HMDB0038340	2.49242e-05	0.918326	141	Amines and derivatives
CSS0024238 (interacts with) HMDB0037061	6.47392e-05	0.900537	141	Terpenoids
CSS0024238 (interacts with) HMDB0011628	6.03292e-05	0.90198	141	Terpenoids
CSS0024238 (interacts with) C21425	0.00012645	0.885699	423	Prenol lipids[PR]
CSS0024238 (interacts with) C16253	8.78943e-05	0.894026	141	Sterol lipids[ST]
CSS0024238 (interacts with) C11967	7.17071e-05	0.898408	141	Polyketides[PK]
CSS0024238 (interacts with) C08966	2.70393e-05	0.916945	141	Terpenoids
CSS0024238 (interacts with) C06087	0.000580698	0.842589	141	Terpenoids
CSS0024054 (interacts with) Camptophora	0.00947915	0.711372	165	/
CSS0024054 (interacts with) 14.104_763.42401	1.01014e-09	0.989452	165	Terpenoids
CSS0024054 (interacts with) 12.756_793.43472	3.34377e-07	0.966073	165	Terpenoids
CSS0024054 (interacts with) HMDB0131420	3.97319e-11	0.994487	165	Flavonoids
CSS0024054 (interacts with) HMDB0128455	4.0331e-12	0.996514	165	Coumarins and derivatives
CSS0024054 (interacts with) HMDB0038340	3.08752e-11	0.994759	165	Amines and derivatives
CSS0024054 (interacts with) HMDB0037061	1.59063e-13	0.998175	165	Terpenoids
CSS0024054 (interacts with) HMDB0011628	7.41279e-14	0.998433	165	Terpenoids
CSS0024054 (interacts with) C21425	5.80643e-06	0.939409	495	Prenol lipids[PR]
CSS0024054 (interacts with) C16253	2.00522e-08	0.98077	165	Sterol lipids[ST]
CSS0024054 (interacts with) C11967	3.05438e-13	0.99792	165	Polyketides[PK]
CSS0024054 (interacts with) C08966	4.51814e-14	0.998581	165	Terpenoids
CSS0024054 (interacts with) C06087	2.02079e-08	0.98074	165	Terpenoids
CSS0023847 (interacts with) Camptophora	0.000481387	0.848713	185	/
CSS0023847 (interacts with) 14.104_763.42401	2.00602e-06	0.951208	185	Terpenoids
CSS0023847 (interacts with) 12.756_793.43472	1.66073e-05	0.924865	185	Terpenoids
CSS0023847 (interacts with) HMDB0131420	4.90428e-07	0.963339	185	Flavonoids
CSS0023847 (interacts with) HMDB0128455	2.95783e-06	0.947196	185	Coumarins and derivatives
CSS0023847 (interacts with) HMDB0038340	1.3207e-06	0.955182	185	Amines and derivatives
CSS0023847 (interacts with) HMDB0037061	2.9749e-06	0.947134	185	Terpenoids
CSS0023847 (interacts with) HMDB0011628	3.14089e-06	0.946546	185	Terpenoids
CSS0023847 (interacts with) C21425	7.10738e-07	0.960476	555	Prenol lipids[PR]
CSS0023847 (interacts with) C16253	1.91165e-07	0.9697	185	Sterol lipids[ST]
CSS0023847 (interacts with) C11967	2.38481e-06	0.949461	185	Polyketides[PK]
CSS0023847 (interacts with) C08966	9.16433e-07	0.958386	185	Terpenoids
CSS0023847 (interacts with) C06087	2.95191e-06	0.947218	185	Terpenoids
CSS0023541 (interacts with) Camptophora	8.26564e-05	0.895369	204	/
CSS0023541 (interacts with) 14.104_763.42401	7.0829e-05	0.898667	204	Terpenoids
CSS0023541 (interacts with) 12.756_793.43472	0.000327049	0.860552	204	Terpenoids
CSS0023541 (interacts with) HMDB0131420	3.61998e-05	0.911798	204	Flavonoids
CSS0023541 (interacts with) HMDB0128455	9.1478e-05	0.893143	204	Coumarins and derivatives
CSS0023541 (interacts with) HMDB0038340	4.617e-05	0.907255	204	Amines and derivatives
CSS0023541 (interacts with) HMDB0037061	0.000103598	0.890344	204	Terpenoids
CSS0023541 (interacts with) HMDB0011628	0.000112555	0.888436	204	Terpenoids
CSS0023541 (interacts with) C21425	1.64489e-05	0.925012	612	Prenol lipids[PR]
CSS0023541 (interacts with) C16253	2.8526e-05	0.916024	204	Sterol lipids[ST]
CSS0023541 (interacts with) C11967	0.00011326	0.888291	204	Polyketides[PK]
CSS0023541 (interacts with) C08966	4.71713e-05	0.906843	204	Terpenoids
CSS0023541 (interacts with) C06087	0.000131501	0.884762	204	Terpenoids
CSS0023435 (interacts with) Camptophora	0.00167092	0.80275	224	/
CSS0023435 (interacts with) 14.104_763.42401	0.0041635	0.759484	224	Terpenoids
CSS0023435 (interacts with) 12.756_793.43472	0.00485756	0.751197	224	Terpenoids
CSS0023435 (interacts with) HMDB0131420	0.0020234	0.794437	224	Flavonoids
CSS0023435 (interacts with) HMDB0128455	0.00195339	0.795995	224	Coumarins and derivatives
CSS0023435 (interacts with) HMDB0038340	0.00195065	0.796057	224	Amines and derivatives
CSS0023435 (interacts with) HMDB0037061	0.00216791	0.791349	224	Terpenoids
CSS0023435 (interacts with) HMDB0011628	0.00276326	0.780076	224	Terpenoids
CSS0023435 (interacts with) C21425	0.000588027	0.84217	672	Prenol lipids[PR]
CSS0023435 (interacts with) C16253	0.00418811	0.759173	224	Sterol lipids[ST]
CSS0023435 (interacts with) C11967	0.00203334	0.794219	224	Polyketides[PK]
CSS0023435 (interacts with) C08966	0.00216268	0.791458	224	Terpenoids
CSS0023435 (interacts with) C06087	0.00346813	0.768914	224	Terpenoids
CSS0022923 (interacts with) Zeloasperisporium	0.0104985	0.704676	244	/
CSS0022923 (interacts with) Camptophora	0.00221091	0.79046	244	/
CSS0022923 (interacts with) 14.104_763.42401	1.73749e-05	0.924164	244	Terpenoids
CSS0022923 (interacts with) 12.756_793.43472	4.60704e-05	0.907296	244	Terpenoids
CSS0022923 (interacts with) HMDB0131420	1.88876e-06	0.951802	244	Flavonoids
CSS0022923 (interacts with) HMDB0128455	7.70423e-06	0.935805	244	Coumarins and derivatives
CSS0022923 (interacts with) HMDB0038340	4.94085e-06	0.941374	244	Amines and derivatives
CSS0022923 (interacts with) HMDB0037061	1.32398e-05	0.928278	244	Terpenoids
CSS0022923 (interacts with) HMDB0011628	1.08216e-05	0.931182	244	Terpenoids
CSS0022923 (interacts with) C21425	2.21169e-05	0.920309	488	Prenol lipids[PR]
CSS0022923 (interacts with) C16253	5.14519e-06	0.940887	244	Sterol lipids[ST]
CSS0022923 (interacts with) C11967	9.00992e-06	0.933715	244	Polyketides[PK]
CSS0022923 (interacts with) C08966	5.40691e-06	0.940285	244	Terpenoids
CSS0022923 (interacts with) C06087	1.90483e-05	0.922718	244	Terpenoids
CSS0022886 (interacts with) Camptophora	0.00772305	0.724291	263	/
CSS0022886 (interacts with) 14.104_763.42401	3.63e-09	0.986363	263	Terpenoids
CSS0022886 (interacts with) 12.756_793.43472	3.90593e-08	0.978007	263	Terpenoids
CSS0022886 (interacts with) HMDB0131420	5.49189e-11	0.994118	263	Flavonoids
CSS0022886 (interacts with) HMDB0128455	4.17282e-08	0.977712	263	Coumarins and derivatives
CSS0022886 (interacts with) HMDB0038340	4.90143e-09	0.985515	263	Amines and derivatives
CSS0022886 (interacts with) HMDB0037061	4.18507e-09	0.985968	263	Terpenoids
CSS0022886 (interacts with) HMDB0011628	3.30142e-09	0.986621	263	Terpenoids
CSS0022886 (interacts with) C21425	1.24111e-05	0.929222	789	Prenol lipids[PR]
CSS0022886 (interacts with) C16253	1.84512e-07	0.969916	263	Sterol lipids[ST]
CSS0022886 (interacts with) C11967	4.01626e-10	0.991234	263	Polyketides[PK]
CSS0022886 (interacts with) C08966	3.79795e-09	0.986239	263	Terpenoids
CSS0022886 (interacts with) C06087	9.2747e-09	0.983534	263	Terpenoids
CSS0022721 (interacts with) Camptophora	0.00988577	0.70864	12	/
CSS0022721 (interacts with) 14.104_763.42401	0.00028713	0.864315	12	Terpenoids
CSS0022721 (interacts with) 12.756_793.43472	0.00336707	0.770402	12	Terpenoids
CSS0022721 (interacts with) HMDB0131420	0.000165106	0.87916	12	Flavonoids
CSS0022721 (interacts with) HMDB0128455	0.000130942	0.884865	12	Coumarins and derivatives
CSS0022721 (interacts with) HMDB0038340	7.1435e-05	0.898488	12	Amines and derivatives
CSS0022721 (interacts with) HMDB0037061	0.000267381	0.86633	12	Terpenoids
CSS0022721 (interacts with) HMDB0011628	0.000244633	0.8688	12	Terpenoids
CSS0022721 (interacts with) C21425	0.000347698	0.858744	36	Prenol lipids[PR]
CSS0022721 (interacts with) C16253	8.86589e-05	0.893835	12	Sterol lipids[ST]
CSS0022721 (interacts with) C11967	0.000193966	0.875023	12	Polyketides[PK]
CSS0022721 (interacts with) C08966	0.000103948	0.890267	12	Terpenoids
CSS0022721 (interacts with) C06087	0.000697904	0.83633	12	Terpenoids
CSS0022566 (interacts with) Camptophora	0.0108825	0.70228	31	/
CSS0022566 (interacts with) 14.104_763.42401	1.59294e-10	0.992718	31	Terpenoids
CSS0022566 (interacts with) 12.756_793.43472	8.01549e-08	0.974577	31	Terpenoids
CSS0022566 (interacts with) HMDB0131420	6.4326e-11	0.993928	31	Flavonoids
CSS0022566 (interacts with) HMDB0128455	2.42067e-11	0.995008	31	Coumarins and derivatives
CSS0022566 (interacts with) HMDB0038340	3.7617e-10	0.991349	31	Amines and derivatives
CSS0022566 (interacts with) HMDB0037061	5.24614e-15	0.999078	31	Terpenoids
CSS0022566 (interacts with) HMDB0011628	3.74229e-18	0.999784	31	Terpenoids
CSS0022566 (interacts with) C21425	1.20906e-05	0.9296	93	Prenol lipids[PR]
CSS0022566 (interacts with) C16253	5.44405e-08	0.976485	31	Sterol lipids[ST]
CSS0022566 (interacts with) C11967	5.23614e-12	0.996326	31	Polyketides[PK]
CSS0022566 (interacts with) C08966	2.43304e-13	0.998013	31	Terpenoids
CSS0022566 (interacts with) C06087	1.58424e-08	0.981661	31	Terpenoids
CSS0022422 (interacts with) Tilletia	0.00235597	0.787557	50	/
CSS0022422 (interacts with) 14.104_763.42401	0.0234134	-0.645406	54.1667	Terpenoids
CSS0022422 (interacts with) 12.756_793.43472	0.0202094	-0.657249	54.1667	Terpenoids
CSS0022422 (interacts with) HMDB0131420	0.024102	-0.643017	54.1667	Flavonoids
CSS0022422 (interacts with) HMDB0128455	0.0313589	-0.620423	54.1667	Coumarins and derivatives
CSS0022422 (interacts with) HMDB0038340	0.0339059	-0.613393	54.1667	Amines and derivatives
CSS0022422 (interacts with) HMDB0037061	0.0315428	-0.619902	54.1667	Terpenoids
CSS0022422 (interacts with) HMDB0011628	0.0269926	-0.633496	54.1667	Terpenoids
CSS0022422 (interacts with) C21425	0.0616134	-0.554021	154.167	Prenol lipids[PR]
CSS0022422 (interacts with) C16253	0.0262035	-0.636019	54.1667	Sterol lipids[ST]
CSS0022422 (interacts with) C11967	0.0308546	-0.621863	54.1667	Polyketides[PK]
CSS0022422 (interacts with) C08966	0.0289242	-0.627538	54.1667	Terpenoids
CSS0022422 (interacts with) C06087	0.0246329	-0.641209	54.1667	Terpenoids
CSS0022234 (interacts with) Camptophora	0.0101688	0.706788	69	/
CSS0022234 (interacts with) 14.104_763.42401	1.15747e-12	0.997285	69	Terpenoids
CSS0022234 (interacts with) 12.756_793.43472	2.21587e-08	0.98038	69	Terpenoids
CSS0022234 (interacts with) HMDB0131420	1.81982e-11	0.995285	69	Flavonoids
CSS0022234 (interacts with) HMDB0128455	4.528e-10	0.991021	69	Coumarins and derivatives
CSS0022234 (interacts with) HMDB0038340	1.37644e-10	0.992928	69	Amines and derivatives
CSS0022234 (interacts with) HMDB0037061	5.48242e-14	0.998525	69	Terpenoids
CSS0022234 (interacts with) HMDB0011628	1.76241e-14	0.998825	69	Terpenoids
CSS0022234 (interacts with) C21425	7.66545e-06	0.935871	207	Prenol lipids[PR]
CSS0022234 (interacts with) C16253	8.73886e-09	0.983729	69	Sterol lipids[ST]
CSS0022234 (interacts with) C11967	2.01325e-12	0.996966	69	Polyketides[PK]
CSS0022234 (interacts with) C08966	9.48004e-13	0.997391	69	Terpenoids
CSS0022234 (interacts with) C06087	8.3323e-10	0.989852	69	Terpenoids
CSS0022146 (interacts with) Penicillium	0.00636772	0.735865	89	/
CSS0022146 (interacts with) 14.104_763.42401	0.00779289	-0.723738	96.4167	Terpenoids
CSS0022146 (interacts with) 12.756_793.43472	0.00840986	-0.719	96.4167	Terpenoids
CSS0022146 (interacts with) HMDB0131420	0.00615941	-0.737805	96.4167	Flavonoids
CSS0022146 (interacts with) HMDB0128455	0.00492902	-0.750395	96.4167	Coumarins and derivatives
CSS0022146 (interacts with) HMDB0038340	0.00882289	-0.715973	96.4167	Amines and derivatives
CSS0022146 (interacts with) HMDB0037061	0.00522742	-0.747141	96.4167	Terpenoids
CSS0022146 (interacts with) HMDB0011628	0.00520329	-0.747399	96.4167	Terpenoids
CSS0022146 (interacts with) C21425	0.0104346	-0.705082	274.417	Prenol lipids[PR]
CSS0022146 (interacts with) C16253	0.0104092	-0.705243	96.4167	Sterol lipids[ST]
CSS0022146 (interacts with) C11967	0.00497874	-0.749843	96.4167	Polyketides[PK]
CSS0022146 (interacts with) C08966	0.00512596	-0.748231	96.4167	Terpenoids
CSS0022146 (interacts with) C06087	0.0082487	-0.720212	96.4167	Terpenoids
CSS0022049 (interacts with) Zymoseptoria	0.0099604	0.708148	108	/
CSS0022049 (interacts with) Camptophora	0.00331086	0.771244	108	/
CSS0022049 (interacts with) 14.104_763.42401	0.000325305	0.860709	108	Terpenoids
CSS0022049 (interacts with) 12.756_793.43472	0.000145755	0.882263	108	Terpenoids
CSS0022049 (interacts with) HMDB0131420	4.62868e-05	0.907207	108	Flavonoids
CSS0022049 (interacts with) HMDB0128455	2.25843e-05	0.919965	108	Coumarins and derivatives
CSS0022049 (interacts with) HMDB0038340	0.000116173	0.887699	108	Amines and derivatives
CSS0022049 (interacts with) HMDB0037061	7.01363e-05	0.898873	108	Terpenoids
CSS0022049 (interacts with) HMDB0011628	6.9287e-05	0.899128	108	Terpenoids
CSS0022049 (interacts with) C21425	0.000114115	0.888116	216	Prenol lipids[PR]
CSS0022049 (interacts with) C16253	0.000602488	0.841356	108	Sterol lipids[ST]
CSS0022049 (interacts with) C11967	9.10674e-05	0.893242	108	Polyketides[PK]
CSS0022049 (interacts with) C08966	6.89505e-05	0.89923	108	Terpenoids
CSS0022049 (interacts with) C06087	0.00028228	0.8648	108	Terpenoids
CSS0021777 (interacts with) Zymoseptoria	0.0110335	0.701354	128	/
CSS0021777 (interacts with) 14.104_763.42401	3.7339e-06	0.944629	138.667	Terpenoids
CSS0021777 (interacts with) 12.756_793.43472	1.05866e-05	0.931491	138.667	Terpenoids
CSS0021777 (interacts with) HMDB0131420	1.05038e-06	0.957218	138.667	Flavonoids
CSS0021777 (interacts with) HMDB0128455	1.60926e-06	0.953346	138.667	Coumarins and derivatives
CSS0021777 (interacts with) HMDB0038340	6.53481e-07	0.961144	138.667	Amines and derivatives
CSS0021777 (interacts with) HMDB0037061	9.78216e-07	0.957831	138.667	Terpenoids
CSS0021777 (interacts with) HMDB0011628	1.09067e-06	0.95689	138.667	Terpenoids
CSS0021777 (interacts with) C21425	9.48583e-05	0.892334	266.667	Prenol lipids[PR]
CSS0021777 (interacts with) C16253	1.23897e-05	0.929247	138.667	Sterol lipids[ST]
CSS0021777 (interacts with) C11967	2.02548e-07	0.969344	138.667	Polyketides[PK]
CSS0021777 (interacts with) C08966	1.80998e-06	0.952218	138.667	Terpenoids
CSS0021777 (interacts with) C06087	2.46705e-06	0.949111	138.667	Terpenoids
CSS0021102 (interacts with) Camptophora	0.00925839	0.712893	154	/
CSS0021102 (interacts with) 14.104_763.42401	6.47765e-09	0.98468	154	Terpenoids
CSS0021102 (interacts with) 12.756_793.43472	3.65351e-07	0.96546	154	Terpenoids
CSS0021102 (interacts with) HMDB0131420	3.55075e-10	0.991448	154	Flavonoids
CSS0021102 (interacts with) HMDB0128455	2.15789e-09	0.987716	154	Coumarins and derivatives
CSS0021102 (interacts with) HMDB0038340	4.94934e-10	0.990859	154	Amines and derivatives
CSS0021102 (interacts with) HMDB0037061	8.49596e-10	0.989812	154	Terpenoids
CSS0021102 (interacts with) HMDB0011628	5.13575e-10	0.990791	154	Terpenoids
CSS0021102 (interacts with) C21425	5.75243e-06	0.939525	462	Prenol lipids[PR]
CSS0021102 (interacts with) C16253	1.15865e-08	0.98278	154	Sterol lipids[ST]
CSS0021102 (interacts with) C11967	4.51219e-10	0.991027	154	Polyketides[PK]
CSS0021102 (interacts with) C08966	2.63451e-10	0.991945	154	Terpenoids
CSS0021102 (interacts with) C06087	1.42358e-08	0.982051	154	Terpenoids
CSS0021048 (interacts with) Camptophora	0.00606214	0.738727	176	/
CSS0021048 (interacts with) 14.104_763.42401	9.77098e-08	0.97354	176	Terpenoids
CSS0021048 (interacts with) 12.756_793.43472	4.25793e-06	0.943126	176	Terpenoids
CSS0021048 (interacts with) HMDB0131420	2.37352e-08	0.980106	176	Flavonoids
CSS0021048 (interacts with) HMDB0128455	3.738e-10	0.99136	176	Coumarins and derivatives
CSS0021048 (interacts with) HMDB0038340	8.68961e-09	0.983748	176	Amines and derivatives
CSS0021048 (interacts with) HMDB0037061	2.41852e-09	0.987431	176	Terpenoids
CSS0021048 (interacts with) HMDB0011628	3.20676e-09	0.986699	176	Terpenoids
CSS0021048 (interacts with) C21425	2.35806e-06	0.949577	528	Prenol lipids[PR]
CSS0021048 (interacts with) C16253	8.70079e-08	0.974152	176	Sterol lipids[ST]
CSS0021048 (interacts with) C11967	1.33989e-08	0.982269	176	Polyketides[PK]
CSS0021048 (interacts with) C08966	9.10219e-10	0.989671	176	Terpenoids
CSS0021048 (interacts with) C06087	4.97392e-07	0.963234	176	Terpenoids
CSS0020966 (interacts with) Camptophora	0.00889046	0.715487	194	/
CSS0020966 (interacts with) 14.104_763.42401	0.000267102	0.866359	194	Terpenoids
CSS0020966 (interacts with) 12.756_793.43472	0.000311297	0.861992	194	Terpenoids
CSS0020966 (interacts with) HMDB0131420	0.000102578	0.890569	194	Flavonoids
CSS0020966 (interacts with) HMDB0128455	1.55881e-05	0.925835	194	Coumarins and derivatives
CSS0020966 (interacts with) HMDB0038340	0.000157933	0.880276	194	Amines and derivatives
CSS0020966 (interacts with) HMDB0037061	4.51412e-05	0.907686	194	Terpenoids
CSS0020966 (interacts with) HMDB0011628	4.77583e-05	0.906605	194	Terpenoids
CSS0020966 (interacts with) C21425	0.000203219	0.873799	582	Prenol lipids[PR]
CSS0020966 (interacts with) C16253	0.00040865	0.853855	194	Sterol lipids[ST]
CSS0020966 (interacts with) C11967	9.20048e-05	0.893015	194	Polyketides[PK]
CSS0020966 (interacts with) C08966	5.80413e-05	0.902761	194	Terpenoids
CSS0020966 (interacts with) C06087	0.000452546	0.850674	194	Terpenoids
CSS0020492 (interacts with) Camptophora	0.00448483	0.755527	213	/
CSS0020492 (interacts with) 14.104_763.42401	0.00202645	0.79437	213	Terpenoids
CSS0020492 (interacts with) 12.756_793.43472	0.00465947	0.753465	213	Terpenoids
CSS0020492 (interacts with) HMDB0131420	0.00174729	0.800842	213	Flavonoids
CSS0020492 (interacts with) HMDB0128455	0.000717802	0.83535	213	Coumarins and derivatives
CSS0020492 (interacts with) HMDB0038340	0.00210068	0.792765	213	Amines and derivatives
CSS0020492 (interacts with) HMDB0037061	0.00119706	0.816378	213	Terpenoids
CSS0020492 (interacts with) HMDB0011628	0.00116536	0.81743	213	Terpenoids
CSS0020492 (interacts with) C21425	0.00226418	0.789377	639	Prenol lipids[PR]
CSS0020492 (interacts with) C16253	0.00193597	0.796389	213	Sterol lipids[ST]
CSS0020492 (interacts with) C11967	0.00231549	0.788353	213	Polyketides[PK]
CSS0020492 (interacts with) C08966	0.00089438	0.827462	213	Terpenoids
CSS0020492 (interacts with) C06087	0.00508884	0.748634	213	Terpenoids
CSS0020149 (interacts with) Camptophora	0.00816186	0.720872	233	/
CSS0020149 (interacts with) 14.104_763.42401	3.71795e-10	0.991369	233	Terpenoids
CSS0020149 (interacts with) 12.756_793.43472	5.44052e-07	0.96256	233	Terpenoids
CSS0020149 (interacts with) HMDB0131420	1.62253e-11	0.995393	233	Flavonoids
CSS0020149 (interacts with) HMDB0128455	3.1713e-10	0.99164	233	Coumarins and derivatives
CSS0020149 (interacts with) HMDB0038340	1.07889e-11	0.995754	233	Amines and derivatives
CSS0020149 (interacts with) HMDB0037061	3.99444e-11	0.994481	233	Terpenoids
CSS0020149 (interacts with) HMDB0011628	1.99358e-11	0.995199	233	Terpenoids
CSS0020149 (interacts with) C21425	5.4032e-06	0.940293	699	Prenol lipids[PR]
CSS0020149 (interacts with) C16253	3.40281e-09	0.986539	233	Sterol lipids[ST]
CSS0020149 (interacts with) C11967	3.91551e-12	0.996534	233	Polyketides[PK]
CSS0020149 (interacts with) C08966	3.27602e-13	0.997891	233	Terpenoids
CSS0020149 (interacts with) C06087	1.4073e-08	0.982093	233	Terpenoids
CSS0020123 (interacts with) Camptophora	0.0107368	0.703182	254	/
CSS0020123 (interacts with) 14.104_763.42401	6.15212e-11	0.993982	254	Terpenoids
CSS0020123 (interacts with) 12.756_793.43472	1.10038e-07	0.972898	254	Terpenoids
CSS0020123 (interacts with) HMDB0131420	2.28782e-11	0.995064	254	Flavonoids
CSS0020123 (interacts with) HMDB0128455	3.42524e-11	0.994649	254	Coumarins and derivatives
CSS0020123 (interacts with) HMDB0038340	9.10725e-11	0.99349	254	Amines and derivatives
CSS0020123 (interacts with) HMDB0037061	1.38776e-14	0.99888	254	Terpenoids
CSS0020123 (interacts with) HMDB0011628	6.52145e-17	0.999617	254	Terpenoids
CSS0020123 (interacts with) C21425	1.0151e-05	0.932077	762	Prenol lipids[PR]
CSS0020123 (interacts with) C16253	2.37911e-08	0.980097	254	Sterol lipids[ST]
CSS0020123 (interacts with) C11967	8.50289e-13	0.997447	254	Polyketides[PK]
CSS0020123 (interacts with) C08966	3.34128e-14	0.998664	254	Terpenoids
CSS0020123 (interacts with) C06087	9.96583e-09	0.983294	254	Terpenoids
CSS0020025 (interacts with) Camptophora	0.00609257	0.738437	3	/
CSS0020025 (interacts with) 14.104_763.42401	1.57861e-06	0.953528	3	Terpenoids
CSS0020025 (interacts with) 12.756_793.43472	8.66357e-07	0.958857	3	Terpenoids
CSS0020025 (interacts with) HMDB0131420	4.03051e-07	0.964766	3	Flavonoids
CSS0020025 (interacts with) HMDB0128455	4.27957e-08	0.977598	3	Coumarins and derivatives
CSS0020025 (interacts with) HMDB0038340	1.71239e-06	0.952753	3	Amines and derivatives
CSS0020025 (interacts with) HMDB0037061	6.27153e-08	0.975804	3	Terpenoids
CSS0020025 (interacts with) HMDB0011628	7.17163e-08	0.975141	3	Terpenoids
CSS0020025 (interacts with) C21425	3.4208e-05	0.912821	9	Prenol lipids[PR]
CSS0020025 (interacts with) C16253	1.22872e-05	0.929367	3	Sterol lipids[ST]
CSS0020025 (interacts with) C11967	3.57769e-07	0.965606	3	Polyketides[PK]
CSS0020025 (interacts with) C08966	2.07169e-07	0.969204	3	Terpenoids
CSS0020025 (interacts with) C06087	4.69177e-06	0.941989	3	Terpenoids
CSS0019982 (interacts with) Camptophora	0.00735704	0.727256	22	/
CSS0019982 (interacts with) 14.104_763.42401	4.00111e-10	0.991241	22	Terpenoids
CSS0019982 (interacts with) 12.756_793.43472	1.01017e-07	0.973362	22	Terpenoids
CSS0019982 (interacts with) HMDB0131420	5.34248e-12	0.996312	22	Flavonoids
CSS0019982 (interacts with) HMDB0128455	1.23881e-11	0.995635	22	Coumarins and derivatives
CSS0019982 (interacts with) HMDB0038340	1.59667e-10	0.992715	22	Amines and derivatives
CSS0019982 (interacts with) HMDB0037061	1.16027e-13	0.998286	22	Terpenoids
CSS0019982 (interacts with) HMDB0011628	6.69282e-14	0.998465	22	Terpenoids
CSS0019982 (interacts with) C21425	3.49292e-06	0.945377	66	Prenol lipids[PR]
CSS0019982 (interacts with) C16253	1.76378e-08	0.98126	22	Sterol lipids[ST]
CSS0019982 (interacts with) C11967	4.17651e-13	0.997786	22	Polyketides[PK]
CSS0019982 (interacts with) C08966	1.97104e-13	0.998095	22	Terpenoids
CSS0019982 (interacts with) C06087	8.6498e-09	0.983763	22	Terpenoids
CSS0019854 (interacts with) Zeloasperisporium	0.0105735	0.704203	41	/
CSS0019854 (interacts with) 14.104_763.42401	9.12442e-05	0.893199	44.4167	Terpenoids
CSS0019854 (interacts with) 12.756_793.43472	0.000254877	0.867666	44.4167	Terpenoids
CSS0019854 (interacts with) HMDB0131420	5.80236e-05	0.902767	44.4167	Flavonoids
CSS0019854 (interacts with) HMDB0128455	0.000376192	0.856382	44.4167	Coumarins and derivatives
CSS0019854 (interacts with) HMDB0038340	5.71292e-05	0.903079	44.4167	Amines and derivatives
CSS0019854 (interacts with) HMDB0037061	0.000220984	0.871565	44.4167	Terpenoids
CSS0019854 (interacts with) HMDB0011628	0.000199737	0.874254	44.4167	Terpenoids
CSS0019854 (interacts with) C21425	0.00168293	0.802445	85.4167	Prenol lipids[PR]
CSS0019854 (interacts with) C16253	0.000176824	0.877417	44.4167	Sterol lipids[ST]
CSS0019854 (interacts with) C11967	8.0054e-05	0.896061	44.4167	Polyketides[PK]
CSS0019854 (interacts with) C08966	0.000163586	0.879394	44.4167	Terpenoids
CSS0019854 (interacts with) C06087	9.95868e-05	0.89124	44.4167	Terpenoids
CSS0019758 (interacts with) Camptophora	0.00798328	0.722247	60	/
CSS0019758 (interacts with) 14.104_763.42401	1.08716e-08	0.982999	60	Terpenoids
CSS0019758 (interacts with) 12.756_793.43472	3.33808e-07	0.966085	60	Terpenoids
CSS0019758 (interacts with) HMDB0131420	1.60944e-10	0.992703	60	Flavonoids
CSS0019758 (interacts with) HMDB0128455	2.06006e-10	0.992333	60	Coumarins and derivatives
CSS0019758 (interacts with) HMDB0038340	2.2081e-09	0.987659	60	Amines and derivatives
CSS0019758 (interacts with) HMDB0037061	1.22446e-10	0.993092	60	Terpenoids
CSS0019758 (interacts with) HMDB0011628	6.2064e-11	0.993972	60	Terpenoids
CSS0019758 (interacts with) C21425	5.54221e-06	0.939983	180	Prenol lipids[PR]
CSS0019758 (interacts with) C16253	2.57562e-08	0.979776	60	Sterol lipids[ST]
CSS0019758 (interacts with) C11967	4.22456e-11	0.994419	60	Polyketides[PK]
CSS0019758 (interacts with) C08966	5.27659e-11	0.994165	60	Terpenoids
CSS0019758 (interacts with) C06087	4.55632e-08	0.977313	60	Terpenoids
CSS0019396 (interacts with) Camptophora	0.00750943	0.726009	79	/
CSS0019396 (interacts with) 14.104_763.42401	1.19813e-10	0.993122	79	Terpenoids
CSS0019396 (interacts with) 12.756_793.43472	1.54882e-07	0.970961	79	Terpenoids
CSS0019396 (interacts with) HMDB0131420	1.1428e-10	0.993187	79	Flavonoids
CSS0019396 (interacts with) HMDB0128455	9.66345e-11	0.993412	79	Coumarins and derivatives
CSS0019396 (interacts with) HMDB0038340	1.41726e-10	0.992887	79	Amines and derivatives
CSS0019396 (interacts with) HMDB0037061	1.42513e-13	0.998214	79	Terpenoids
CSS0019396 (interacts with) HMDB0011628	4.94889e-13	0.997709	79	Terpenoids
CSS0019396 (interacts with) C21425	3.23917e-06	0.94621	237	Prenol lipids[PR]
CSS0019396 (interacts with) C16253	2.81327e-09	0.987044	79	Sterol lipids[ST]
CSS0019396 (interacts with) C11967	3.08302e-12	0.996696	79	Polyketides[PK]
CSS0019396 (interacts with) C08966	4.37928e-13	0.997765	79	Terpenoids
CSS0019396 (interacts with) C06087	5.63107e-09	0.985105	79	Terpenoids
CSS0019320 (interacts with) Camptophora	0.00732502	0.727521	99	/
CSS0019320 (interacts with) 14.104_763.42401	2.51186e-08	0.979878	99	Terpenoids
CSS0019320 (interacts with) 12.756_793.43472	5.95155e-10	0.990515	99	Terpenoids
CSS0019320 (interacts with) HMDB0131420	4.9823e-08	0.976901	99	Flavonoids
CSS0019320 (interacts with) HMDB0128455	4.03792e-07	0.964753	99	Coumarins and derivatives
CSS0019320 (interacts with) HMDB0038340	4.66885e-07	0.963702	99	Amines and derivatives
CSS0019320 (interacts with) HMDB0037061	2.90029e-08	0.979287	99	Terpenoids
CSS0019320 (interacts with) HMDB0011628	3.33724e-08	0.978693	99	Terpenoids
CSS0019320 (interacts with) C21425	4.15416e-05	0.909257	297	Prenol lipids[PR]
CSS0019320 (interacts with) C16253	2.29542e-06	0.949852	99	Sterol lipids[ST]
CSS0019320 (interacts with) C11967	1.2884e-07	0.972021	99	Polyketides[PK]
CSS0019320 (interacts with) C08966	9.29812e-08	0.973804	99	Terpenoids
CSS0019320 (interacts with) C06087	7.78656e-08	0.974725	99	Terpenoids
CSS0019235 (interacts with) Penicillium	0.00267458	0.781629	118	/
CSS0019235 (interacts with) 14.104_763.42401	0.0487983	-0.578453	127.833	Terpenoids
CSS0019235 (interacts with) 12.756_793.43472	0.0315123	-0.619988	127.833	Terpenoids
CSS0019235 (interacts with) HMDB0131420	0.0414891	-0.594481	127.833	Flavonoids
CSS0019235 (interacts with) HMDB0128455	0.0507306	-0.574502	127.833	Coumarins and derivatives
CSS0019235 (interacts with) HMDB0038340	0.0592516	-0.558238	127.833	Amines and derivatives
CSS0019235 (interacts with) HMDB0037061	0.0524307	-0.571112	127.833	Terpenoids
CSS0019235 (interacts with) HMDB0011628	0.0485916	-0.578882	127.833	Terpenoids
CSS0019235 (interacts with) C21425	0.0565438	-0.563218	363.833	Prenol lipids[PR]
CSS0019235 (interacts with) C16253	0.0517151	-0.572529	127.833	Sterol lipids[ST]
CSS0019235 (interacts with) C11967	0.0574477	-0.561537	127.833	Polyketides[PK]
CSS0019235 (interacts with) C08966	0.0466724	-0.582929	127.833	Terpenoids
CSS0019235 (interacts with) C06087	0.0411587	-0.595251	127.833	Terpenoids
CSS0019050 (interacts with) Zymoseptoria	0.000998612	0.823357	142	/
CSS0019050 (interacts with) Zeloasperisporium	0.00074241	0.834166	142	/
CSS0019050 (interacts with) Camptophora	0.000506523	0.847076	142	/
CSS0019050 (interacts with) 14.104_763.42401	0.00290256	0.777711	142	Terpenoids
CSS0019050 (interacts with) 12.756_793.43472	0.00502259	0.749359	142	Terpenoids
CSS0019050 (interacts with) HMDB0131420	0.00106125	0.821047	142	Flavonoids
CSS0019050 (interacts with) HMDB0128455	0.00103096	0.822151	142	Coumarins and derivatives
CSS0019050 (interacts with) HMDB0038340	0.000820866	0.830585	142	Amines and derivatives
CSS0019050 (interacts with) HMDB0037061	0.00168521	0.802388	142	Terpenoids
CSS0019050 (interacts with) HMDB0011628	0.00204185	0.794034	142	Terpenoids
CSS0019050 (interacts with) C21425	4.76431e-06	0.941807	142	Prenol lipids[PR]
CSS0019050 (interacts with) C16253	0.000584062	0.842396	142	Sterol lipids[ST]
CSS0019050 (interacts with) C11967	0.00120624	0.816078	142	Polyketides[PK]
CSS0019050 (interacts with) C08966	0.00126634	0.814152	142	Terpenoids
CSS0019050 (interacts with) C06087	0.00129389	0.813293	142	Terpenoids
CSS0018950 (interacts with) Camptophora	0.00882987	0.715922	166	/
CSS0018950 (interacts with) 14.104_763.42401	5.32743e-10	0.990723	166	Terpenoids
CSS0018950 (interacts with) 12.756_793.43472	1.75642e-07	0.970214	166	Terpenoids
CSS0018950 (interacts with) HMDB0131420	8.70043e-10	0.989764	166	Flavonoids
CSS0018950 (interacts with) HMDB0128455	2.8745e-10	0.991803	166	Coumarins and derivatives
CSS0018950 (interacts with) HMDB0038340	1.20578e-09	0.989071	166	Amines and derivatives
CSS0018950 (interacts with) HMDB0037061	6.42122e-13	0.997587	166	Terpenoids
CSS0018950 (interacts with) HMDB0011628	3.40424e-12	0.99663	166	Terpenoids
CSS0018950 (interacts with) C21425	5.37235e-06	0.940363	498	Prenol lipids[PR]
CSS0018950 (interacts with) C16253	2.97386e-08	0.979182	166	Sterol lipids[ST]
CSS0018950 (interacts with) C11967	3.88513e-11	0.994512	166	Polyketides[PK]
CSS0018950 (interacts with) C08966	5.52319e-12	0.996287	166	Terpenoids
CSS0018950 (interacts with) C06087	1.36665e-08	0.982198	166	Terpenoids
CSS0018757 (interacts with) Camptophora	0.00381853	0.764	186	/
CSS0018757 (interacts with) 14.104_763.42401	1.04453e-07	0.973181	186	Terpenoids
CSS0018757 (interacts with) 12.756_793.43472	9.53737e-07	0.958047	186	Terpenoids
CSS0018757 (interacts with) HMDB0131420	2.53526e-08	0.97984	186	Flavonoids
CSS0018757 (interacts with) HMDB0128455	1.60114e-08	0.981622	186	Coumarins and derivatives
CSS0018757 (interacts with) HMDB0038340	1.71151e-07	0.970369	186	Amines and derivatives
CSS0018757 (interacts with) HMDB0037061	2.04403e-08	0.980696	186	Terpenoids
CSS0018757 (interacts with) HMDB0011628	1.37849e-08	0.982167	186	Terpenoids
CSS0018757 (interacts with) C21425	2.72871e-05	0.916789	558	Prenol lipids[PR]
CSS0018757 (interacts with) C16253	1.70113e-06	0.952817	186	Sterol lipids[ST]
CSS0018757 (interacts with) C11967	1.19717e-07	0.972433	186	Polyketides[PK]
CSS0018757 (interacts with) C08966	9.48002e-09	0.983461	186	Terpenoids
CSS0018757 (interacts with) C06087	1.7153e-06	0.952737	186	Terpenoids
CSS0018684 (interacts with) Camptophora	0.00335276	0.770615	205	/
CSS0018684 (interacts with) 14.104_763.42401	1.85142e-09	0.988088	205	Terpenoids
CSS0018684 (interacts with) 12.756_793.43472	1.43931e-07	0.971388	205	Terpenoids
CSS0018684 (interacts with) HMDB0131420	6.96345e-11	0.993831	205	Flavonoids
CSS0018684 (interacts with) HMDB0128455	1.27006e-09	0.988956	205	Coumarins and derivatives
CSS0018684 (interacts with) HMDB0038340	1.0674e-09	0.989335	205	Amines and derivatives
CSS0018684 (interacts with) HMDB0037061	3.53505e-10	0.991456	205	Terpenoids
CSS0018684 (interacts with) HMDB0011628	3.92432e-10	0.991275	205	Terpenoids
CSS0018684 (interacts with) C21425	2.66017e-06	0.948324	615	Prenol lipids[PR]
CSS0018684 (interacts with) C16253	8.89345e-08	0.974038	205	Sterol lipids[ST]
CSS0018684 (interacts with) C11967	2.78758e-09	0.987068	205	Polyketides[PK]
CSS0018684 (interacts with) C08966	5.61092e-11	0.994092	205	Terpenoids
CSS0018684 (interacts with) C06087	3.48389e-08	0.978508	205	Terpenoids
CSS0018681 (interacts with) Camptophora	0.00331826	0.771132	225	/
CSS0018681 (interacts with) 14.104_763.42401	1.95757e-07	0.969554	225	Terpenoids
CSS0018681 (interacts with) 12.756_793.43472	2.88262e-07	0.967077	225	Terpenoids
CSS0018681 (interacts with) HMDB0131420	6.97181e-09	0.984452	225	Flavonoids
CSS0018681 (interacts with) HMDB0128455	2.79542e-09	0.987061	225	Coumarins and derivatives
CSS0018681 (interacts with) HMDB0038340	6.89702e-08	0.975336	225	Amines and derivatives
CSS0018681 (interacts with) HMDB0037061	4.93708e-09	0.985494	225	Terpenoids
CSS0018681 (interacts with) HMDB0011628	6.30221e-09	0.984764	225	Terpenoids
CSS0018681 (interacts with) C21425	9.54205e-06	0.932932	675	Prenol lipids[PR]
CSS0018681 (interacts with) C16253	3.84759e-06	0.944289	225	Sterol lipids[ST]
CSS0018681 (interacts with) C11967	2.62432e-08	0.9797	225	Polyketides[PK]
CSS0018681 (interacts with) C08966	7.80685e-09	0.984094	225	Terpenoids
CSS0018681 (interacts with) C06087	7.60452e-07	0.959931	225	Terpenoids
CSS0018655 (interacts with) Camptophora	0.00758729	0.725378	245	/
CSS0018655 (interacts with) 14.104_763.42401	9.99575e-08	0.973418	245	Terpenoids
CSS0018655 (interacts with) 12.756_793.43472	3.06309e-06	0.946819	245	Terpenoids
CSS0018655 (interacts with) HMDB0131420	6.94031e-09	0.984466	245	Flavonoids
CSS0018655 (interacts with) HMDB0128455	2.17671e-10	0.992248	245	Coumarins and derivatives
CSS0018655 (interacts with) HMDB0038340	1.37527e-08	0.982176	245	Amines and derivatives
CSS0018655 (interacts with) HMDB0037061	1.3687e-09	0.988789	245	Terpenoids
CSS0018655 (interacts with) HMDB0011628	1.04786e-09	0.989374	245	Terpenoids
CSS0018655 (interacts with) C21425	2.06383e-05	0.921435	735	Prenol lipids[PR]
CSS0018655 (interacts with) C16253	1.10223e-06	0.956797	245	Sterol lipids[ST]
CSS0018655 (interacts with) C11967	2.93844e-09	0.98693	245	Polyketides[PK]
CSS0018655 (interacts with) C08966	5.37529e-10	0.990707	245	Terpenoids
CSS0018655 (interacts with) C06087	1.31644e-06	0.955211	245	Terpenoids
CSS0018547 (interacts with) Camptophora	0.00382729	0.763881	264	/
CSS0018547 (interacts with) 14.104_763.42401	5.25446e-05	0.904742	264	Terpenoids
CSS0018547 (interacts with) 12.756_793.43472	0.000196432	0.874692	264	Terpenoids
CSS0018547 (interacts with) HMDB0131420	3.82118e-06	0.944367	264	Flavonoids
CSS0018547 (interacts with) HMDB0128455	2.75346e-06	0.94796	264	Coumarins and derivatives
CSS0018547 (interacts with) HMDB0038340	7.71438e-06	0.935787	264	Amines and derivatives
CSS0018547 (interacts with) HMDB0037061	1.68969e-05	0.924597	264	Terpenoids
CSS0018547 (interacts with) HMDB0011628	1.21987e-05	0.929472	264	Terpenoids
CSS0018547 (interacts with) C21425	7.15873e-05	0.898443	792	Prenol lipids[PR]
CSS0018547 (interacts with) C16253	4.7693e-05	0.906631	264	Sterol lipids[ST]
CSS0018547 (interacts with) C11967	1.27949e-05	0.928779	264	Polyketides[PK]
CSS0018547 (interacts with) C08966	5.49898e-06	0.940079	264	Terpenoids
CSS0018547 (interacts with) C06087	0.000101834	0.890734	264	Terpenoids
CSS0018462 (interacts with) Zymoseptoria	0.0102267	0.706413	13	/
CSS0018462 (interacts with) Zeloasperisporium	0.00466643	0.753384	13	/
CSS0018462 (interacts with) Camptophora	0.00506	0.748949	13	/
CSS0018462 (interacts with) 14.104_763.42401	0.000126858	0.885622	13	Terpenoids
CSS0018462 (interacts with) 12.756_793.43472	0.000560829	0.843745	13	Terpenoids
CSS0018462 (interacts with) HMDB0131420	0.000107076	0.889588	13	Flavonoids
CSS0018462 (interacts with) HMDB0128455	0.000281758	0.864852	13	Coumarins and derivatives
CSS0018462 (interacts with) HMDB0038340	8.00165e-05	0.896071	13	Amines and derivatives
CSS0018462 (interacts with) HMDB0037061	0.000256556	0.867484	13	Terpenoids
CSS0018462 (interacts with) HMDB0011628	0.000276741	0.865361	13	Terpenoids
CSS0018462 (interacts with) C21425	1.99417e-05	0.921987	13	Prenol lipids[PR]
CSS0018462 (interacts with) C16253	3.01831e-05	0.915042	13	Sterol lipids[ST]
CSS0018462 (interacts with) C11967	0.000150915	0.881406	13	Polyketides[PK]
CSS0018462 (interacts with) C08966	0.000160751	0.879833	13	Terpenoids
CSS0018462 (interacts with) C06087	6.67293e-05	0.899911	13	Terpenoids
CSS0018426 (interacts with) Camptophora	0.00464358	0.753651	32	/
CSS0018426 (interacts with) 14.104_763.42401	0.0019741	0.79553	32	Terpenoids
CSS0018426 (interacts with) 12.756_793.43472	0.00804454	0.721773	32	Terpenoids
CSS0018426 (interacts with) HMDB0131420	0.00171778	0.801572	32	Flavonoids
CSS0018426 (interacts with) HMDB0128455	0.000784039	0.832232	32	Coumarins and derivatives
CSS0018426 (interacts with) HMDB0038340	0.00137378	0.810879	32	Amines and derivatives
CSS0018426 (interacts with) HMDB0037061	0.00135363	0.811477	32	Terpenoids
CSS0018426 (interacts with) HMDB0011628	0.00142019	0.809525	32	Terpenoids
CSS0018426 (interacts with) C21425	0.000325531	0.860688	96	Prenol lipids[PR]
CSS0018426 (interacts with) C16253	0.000521654	0.846121	32	Sterol lipids[ST]
CSS0018426 (interacts with) C11967	0.00172963	0.801277	32	Polyketides[PK]
CSS0018426 (interacts with) C08966	0.000877141	0.828176	32	Terpenoids
CSS0018426 (interacts with) C06087	0.0031576	0.773596	32	Terpenoids
CSS0018100 (interacts with) Zymoseptoria	0.0105547	0.704322	51	/
[truncated: 1,338 more rows]

## Sheet: ZJ-edge
Correlation data between nodes in the co-occurrence network of ZJ
name	P.value	Pearson	EdgeBetweenness	Metabolite class
CSS0050400 (interacts with) Uwebraunia	0.00259583	0.783042	84	/
CSS0050400 (interacts with) Tilletia	0.00602828	0.739051	84	/
CSS0050400 (interacts with) 9.866_327.15924	2.68409e-05	0.917071	84	Phenols and derivatives
CSS0050400 (interacts with) 9.013_519.20117	5.12294e-07	0.963013	84	Phenols and derivatives
CSS0050400 (interacts with) 8.46_449.10791	1.99343e-07	0.969442	84	Flavonoids
CSS0050400 (interacts with) 7.677_271.06191	1.78288e-07	0.970124	84	Flavonoids
CSS0050400 (interacts with) 7.366_561.24449	6.10792e-07	0.961672	84	Flavonoids
CSS0050400 (interacts with) 4.468_183.02998	1.42755e-07	0.971436	84	Phenols and derivatives
CSS0050400 (interacts with) Reference946	3.64159e-08	0.978315	84	Flavonoids
CSS0050400 (interacts with) HMDB0038361	9.16244e-08	0.973881	84	Flavonoids
CSS0050400 (interacts with) HMDB0033953	2.15224e-06	0.950505	84	Flavonoids
CSS0050400 (interacts with) HMDB0030796	3.11455e-07	0.966557	84	Flavonoids
CSS0050400 (interacts with) HMDB0013677	8.15284e-07	0.959361	84	Benzene and derivatives
CSS0050400 (interacts with) HMDB0005810	5.7053e-07	0.962198	84	Flavonoids
CSS0050400 (interacts with) HMDB0003153	2.56495e-05	0.917842	168	Flavonoids
CSS0050400 (interacts with) HMDB0002755	9.51327e-08	0.973682	84	Flavonoids
CSS0050400 (interacts with) HMDB0002269	4.90455e-07	0.963338	84	Polyketides[PK]
CSS0050400 (interacts with) HMDB0002107	7.49063e-07	0.960053	84	Benzene and derivatives
CSS0050400 (interacts with) HMDB0001043	4.04471e-07	0.964741	84	Fatty acyls[FA]
CSS0050400 (interacts with) HMDB0000152	3.28206e-07	0.966201	84	Benzene and derivatives
CSS0050400 (interacts with) C21298	8.52e-07	0.958997	84	Benzene and derivatives
CSS0050400 (interacts with) C20975	4.64941e-07	0.963733	84	Polyketides[PK]
CSS0050400 (interacts with) C19594	3.86742e-06	0.944231	84	Polyketides[PK]
CSS0050400 (interacts with) C19243	9.61176e-07	0.957981	84	Terpenoids
CSS0050400 (interacts with) C17858	3.4076e-08	0.978603	84	Terpenoids
CSS0050400 (interacts with) C16911	3.77446e-06	0.944507	84	Polyketides[PK]
CSS0050400 (interacts with) C16370	2.09146e-07	0.969144	84	Flavonoids
CSS0050400 (interacts with) C16238	1.25613e-07	0.972164	84	Purines and derivatives
CSS0050400 (interacts with) C16195	1.36173e-06	0.954902	84	Flavonoids
CSS0050400 (interacts with) C12667	2.31854e-07	0.968495	84	Flavonoids
CSS0050400 (interacts with) C12540	6.9945e-05	0.89893	84	Benzene and derivatives
CSS0050400 (interacts with) C12092	1.7499e-06	0.952545	84	Fatty acyls[FA]
CSS0050400 (interacts with) C10223	3.42364e-06	0.945599	84	Flavonoids
CSS0050400 (interacts with) C10217	1.27063e-06	0.955532	84	Polyketides[PK]
CSS0050400 (interacts with) C09972	2.03232e-06	0.951079	84	Flavonoids
CSS0050400 (interacts with) C09649	2.74752e-07	0.967395	84	Terpenoids
CSS0050400 (interacts with) C09401	1.62542e-06	0.953251	84	Terpenoids
CSS0050400 (interacts with) C08718	3.84607e-07	0.965099	84	Flavonoids
CSS0050400 (interacts with) C06801	3.12457e-07	0.966536	84	Polyketides[PK]
CSS0050400 (interacts with) C05622	1.49574e-05	0.926461	84	Flavonoids
CSS0050400 (interacts with) C01839	1.41112e-07	0.971502	84	Polyketides[PK]
CSS0050361 (interacts with) Uwebraunia	0.00616385	0.737763	126	/
CSS0050361 (interacts with) 9.866_327.15924	8.25786e-05	0.895389	126	Phenols and derivatives
CSS0050361 (interacts with) 9.013_519.20117	1.23292e-08	0.982563	126	Phenols and derivatives
CSS0050361 (interacts with) 8.46_449.10791	6.71505e-08	0.975468	126	Flavonoids
CSS0050361 (interacts with) 7.677_271.06191	1.3351e-08	0.982282	126	Flavonoids
CSS0050361 (interacts with) 7.366_561.24449	1.02938e-07	0.97326	126	Flavonoids
CSS0050361 (interacts with) 4.468_183.02998	4.33553e-08	0.977539	126	Phenols and derivatives
CSS0050361 (interacts with) Reference946	4.09244e-08	0.977799	126	Flavonoids
CSS0050361 (interacts with) HMDB0038361	5.89491e-08	0.976104	126	Flavonoids
CSS0050361 (interacts with) HMDB0033953	7.64025e-08	0.974821	126	Flavonoids
CSS0050361 (interacts with) HMDB0030796	4.52355e-08	0.977346	126	Flavonoids
CSS0050361 (interacts with) HMDB0013677	8.8684e-08	0.974053	126	Benzene and derivatives
CSS0050361 (interacts with) HMDB0005810	5.49916e-08	0.976437	126	Flavonoids
CSS0050361 (interacts with) HMDB0003153	4.12173e-06	0.943502	252	Flavonoids
CSS0050361 (interacts with) HMDB0002755	7.2072e-08	0.975116	126	Flavonoids
CSS0050361 (interacts with) HMDB0002269	1.2271e-07	0.972295	126	Polyketides[PK]
CSS0050361 (interacts with) HMDB0002107	1.38994e-07	0.971589	126	Benzene and derivatives
CSS0050361 (interacts with) HMDB0001043	2.58074e-06	0.948642	126	Fatty acyls[FA]
CSS0050361 (interacts with) HMDB0000152	1.78546e-07	0.970115	126	Benzene and derivatives
CSS0050361 (interacts with) C21298	1.05625e-07	0.973121	126	Benzene and derivatives
CSS0050361 (interacts with) C20975	5.81003e-06	0.939402	126	Polyketides[PK]
CSS0050361 (interacts with) C19594	1.13212e-07	0.972742	126	Polyketides[PK]
CSS0050361 (interacts with) C19243	1.34778e-07	0.971765	126	Terpenoids
CSS0050361 (interacts with) C17858	1.03026e-07	0.973256	126	Terpenoids
CSS0050361 (interacts with) C16911	1.55623e-07	0.970933	126	Polyketides[PK]
CSS0050361 (interacts with) C16370	9.29464e-08	0.973806	126	Flavonoids
CSS0050361 (interacts with) C16238	1.74991e-08	0.98129	126	Purines and derivatives
CSS0050361 (interacts with) C16195	1.86868e-08	0.981041	126	Flavonoids
CSS0050361 (interacts with) C12667	2.88597e-08	0.979307	126	Flavonoids
CSS0050361 (interacts with) C12540	6.16278e-06	0.938668	126	Benzene and derivatives
CSS0050361 (interacts with) C12092	2.35566e-05	0.919269	126	Fatty acyls[FA]
CSS0050361 (interacts with) C10223	9.19194e-08	0.973864	126	Flavonoids
CSS0050361 (interacts with) C10217	1.45538e-07	0.971324	126	Polyketides[PK]
CSS0050361 (interacts with) C09972	4.5256e-06	0.942414	126	Flavonoids
CSS0050361 (interacts with) C09649	5.00496e-08	0.97688	126	Terpenoids
CSS0050361 (interacts with) C09401	5.36111e-08	0.976557	126	Terpenoids
CSS0050361 (interacts with) C08718	6.83881e-08	0.975378	126	Flavonoids
CSS0050361 (interacts with) C06801	4.28108e-08	0.977596	126	Polyketides[PK]
CSS0050361 (interacts with) C05622	0.00011264	0.888418	126	Flavonoids
CSS0050361 (interacts with) C01839	7.28009e-08	0.975065	126	Polyketides[PK]
CSS0050271 (interacts with) Uwebraunia	0.00309786	0.774537	190	/
CSS0050271 (interacts with) 9.866_327.15924	8.13022e-05	0.895727	190	Phenols and derivatives
CSS0050271 (interacts with) 9.013_519.20117	6.03624e-06	0.938927	190	Phenols and derivatives
CSS0050271 (interacts with) 8.46_449.10791	2.36428e-05	0.919208	190	Flavonoids
CSS0050271 (interacts with) 7.677_271.06191	7.80051e-06	0.935641	190	Flavonoids
CSS0050271 (interacts with) 7.366_561.24449	1.10452e-05	0.930893	190	Flavonoids
CSS0050271 (interacts with) 4.468_183.02998	8.52336e-06	0.934464	190	Phenols and derivatives
CSS0050271 (interacts with) Reference946	5.11243e-06	0.940964	190	Flavonoids
CSS0050271 (interacts with) HMDB0038361	6.45538e-06	0.938084	190	Flavonoids
CSS0050271 (interacts with) HMDB0033953	4.56514e-05	0.907471	190	Flavonoids
CSS0050271 (interacts with) HMDB0030796	9.10594e-06	0.933571	190	Flavonoids
CSS0050271 (interacts with) HMDB0013677	5.51843e-06	0.940036	190	Benzene and derivatives
CSS0050271 (interacts with) HMDB0005810	1.79633e-07	0.970079	190	Flavonoids
CSS0050271 (interacts with) HMDB0003153	0.000124415	0.886085	380	Flavonoids
CSS0050271 (interacts with) HMDB0002755	9.67132e-06	0.932747	190	Flavonoids
CSS0050271 (interacts with) HMDB0002269	8.74008e-06	0.934127	190	Polyketides[PK]
CSS0050271 (interacts with) HMDB0002107	2.28617e-05	0.919764	190	Benzene and derivatives
CSS0050271 (interacts with) HMDB0001043	4.17517e-05	0.909162	190	Fatty acyls[FA]
CSS0050271 (interacts with) HMDB0000152	4.45181e-05	0.907951	190	Benzene and derivatives
CSS0050271 (interacts with) C21298	1.71679e-05	0.924351	190	Benzene and derivatives
CSS0050271 (interacts with) C20975	0.000255379	0.867612	190	Polyketides[PK]
CSS0050271 (interacts with) C19594	2.99131e-05	0.915199	190	Polyketides[PK]
CSS0050271 (interacts with) C19243	3.41531e-05	0.91285	190	Terpenoids
CSS0050271 (interacts with) C17858	5.6748e-06	0.939692	190	Terpenoids
CSS0050271 (interacts with) C16911	4.49981e-05	0.907746	190	Polyketides[PK]
CSS0050271 (interacts with) C16370	2.0935e-05	0.921204	190	Flavonoids
CSS0050271 (interacts with) C16238	9.73961e-07	0.957869	190	Purines and derivatives
CSS0050271 (interacts with) C16195	1.87573e-05	0.922962	190	Flavonoids
CSS0050271 (interacts with) C12667	3.37387e-06	0.945761	190	Flavonoids
CSS0050271 (interacts with) C12540	1.87466e-05	0.922971	190	Benzene and derivatives
CSS0050271 (interacts with) C12092	8.24584e-06	0.934906	190	Fatty acyls[FA]
CSS0050271 (interacts with) C10223	2.40263e-05	0.91894	190	Flavonoids
CSS0050271 (interacts with) C10217	1.31158e-05	0.928416	190	Polyketides[PK]
CSS0050271 (interacts with) C09972	9.44328e-05	0.892435	190	Flavonoids
CSS0050271 (interacts with) C09649	1.97873e-05	0.922112	190	Terpenoids
CSS0050271 (interacts with) C09401	4.27302e-06	0.943085	190	Terpenoids
CSS0050271 (interacts with) C08718	2.07262e-05	0.921366	190	Flavonoids
CSS0050271 (interacts with) C06801	1.29863e-05	0.928562	190	Polyketides[PK]
CSS0050271 (interacts with) C05622	0.000250662	0.868128	190	Flavonoids
CSS0050271 (interacts with) C01839	1.20862e-05	0.929606	190	Polyketides[PK]
CSS0049468 (interacts with) Uwebraunia	0.00354138	0.767857	26	/
CSS0049468 (interacts with) 9.866_327.15924	5.95207e-06	0.939102	26	Phenols and derivatives
CSS0049468 (interacts with) 9.013_519.20117	5.50445e-08	0.976432	26	Phenols and derivatives
CSS0049468 (interacts with) 8.46_449.10791	1.85466e-08	0.98107	26	Flavonoids
CSS0049468 (interacts with) 7.677_271.06191	6.91225e-09	0.984479	26	Flavonoids
CSS0049468 (interacts with) 7.366_561.24449	6.48315e-08	0.975642	26	Flavonoids
CSS0049468 (interacts with) 4.468_183.02998	4.19084e-09	0.985964	26	Phenols and derivatives
CSS0049468 (interacts with) Reference946	1.71558e-09	0.988269	26	Flavonoids
CSS0049468 (interacts with) HMDB0038361	4.06719e-09	0.986048	26	Flavonoids
CSS0049468 (interacts with) HMDB0033953	4.40373e-09	0.985823	26	Flavonoids
CSS0049468 (interacts with) HMDB0030796	3.15849e-08	0.978928	26	Flavonoids
CSS0049468 (interacts with) HMDB0013677	2.0451e-08	0.980694	26	Benzene and derivatives
CSS0049468 (interacts with) HMDB0005810	6.70871e-07	0.960936	26	Flavonoids
CSS0049468 (interacts with) HMDB0003153	1.16914e-07	0.972564	52	Flavonoids
CSS0049468 (interacts with) HMDB0002755	1.00486e-08	0.983266	26	Flavonoids
CSS0049468 (interacts with) HMDB0002269	1.98185e-08	0.980815	26	Polyketides[PK]
CSS0049468 (interacts with) HMDB0002107	1.23865e-08	0.982547	26	Benzene and derivatives
CSS0049468 (interacts with) HMDB0001043	4.8862e-06	0.941507	26	Fatty acyls[FA]
CSS0049468 (interacts with) HMDB0000152	1.15725e-09	0.989161	26	Benzene and derivatives
CSS0049468 (interacts with) C21298	8.49104e-08	0.974279	26	Benzene and derivatives
CSS0049468 (interacts with) C20975	7.05694e-07	0.960533	26	Polyketides[PK]
CSS0049468 (interacts with) C19594	3.567e-08	0.978405	26	Polyketides[PK]
CSS0049468 (interacts with) C19243	2.05791e-08	0.980669	26	Terpenoids
CSS0049468 (interacts with) C17858	1.31843e-08	0.982326	26	Terpenoids
CSS0049468 (interacts with) C16911	5.49112e-07	0.96249	26	Polyketides[PK]
CSS0049468 (interacts with) C16370	9.33059e-10	0.989619	26	Flavonoids
CSS0049468 (interacts with) C16238	3.11301e-08	0.978989	26	Purines and derivatives
CSS0049468 (interacts with) C16195	2.1946e-08	0.980418	26	Flavonoids
CSS0049468 (interacts with) C12667	1.26658e-07	0.972117	26	Flavonoids
CSS0049468 (interacts with) C12540	3.8934e-06	0.944155	26	Benzene and derivatives
CSS0049468 (interacts with) C12092	6.16741e-06	0.938658	26	Fatty acyls[FA]
CSS0049468 (interacts with) C10223	2.27855e-08	0.980269	26	Flavonoids
CSS0049468 (interacts with) C10217	1.65689e-08	0.981495	26	Polyketides[PK]
CSS0049468 (interacts with) C09972	1.49087e-08	0.981884	26	Flavonoids
CSS0049468 (interacts with) C09649	6.07677e-09	0.984876	26	Terpenoids
CSS0049468 (interacts with) C09401	3.55502e-08	0.97842	26	Terpenoids
CSS0049468 (interacts with) C08718	3.68521e-09	0.986322	26	Flavonoids
CSS0049468 (interacts with) C06801	9.61114e-10	0.989557	26	Polyketides[PK]
CSS0049468 (interacts with) C05622	5.70759e-06	0.939621	26	Flavonoids
CSS0049468 (interacts with) C01839	3.12027e-09	0.986772	26	Polyketides[PK]
CSS0049233 (interacts with) Uwebraunia	0.00996573	0.708113	71	/
CSS0049233 (interacts with) 9.866_327.15924	0.000225728	0.870992	71	Phenols and derivatives
CSS0049233 (interacts with) 9.013_519.20117	2.92516e-05	0.915589	71	Phenols and derivatives
CSS0049233 (interacts with) 8.46_449.10791	6.64445e-05	0.9	71	Flavonoids
CSS0049233 (interacts with) 7.677_271.06191	4.41159e-05	0.908123	71	Flavonoids
CSS0049233 (interacts with) 7.366_561.24449	2.17347e-05	0.920594	71	Flavonoids
CSS0049233 (interacts with) 4.468_183.02998	3.30665e-05	0.913429	71	Phenols and derivatives
CSS0049233 (interacts with) Reference946	2.39455e-05	0.918996	71	Flavonoids
CSS0049233 (interacts with) HMDB0038361	2.50917e-05	0.918213	71	Flavonoids
CSS0049233 (interacts with) HMDB0033953	0.000168307	0.878675	71	Flavonoids
CSS0049233 (interacts with) HMDB0030796	2.19239e-05	0.920452	71	Flavonoids
CSS0049233 (interacts with) HMDB0013677	1.80806e-05	0.923542	71	Benzene and derivatives
CSS0049233 (interacts with) HMDB0005810	2.57826e-06	0.948652	71	Flavonoids
CSS0049233 (interacts with) HMDB0003153	0.000651409	0.838708	142	Flavonoids
CSS0049233 (interacts with) HMDB0002755	2.35342e-05	0.919284	71	Flavonoids
CSS0049233 (interacts with) HMDB0002269	2.84283e-05	0.916084	71	Polyketides[PK]
CSS0049233 (interacts with) HMDB0002107	5.6564e-05	0.903278	71	Benzene and derivatives
CSS0049233 (interacts with) HMDB0001043	3.96821e-05	0.910111	71	Fatty acyls[FA]
CSS0049233 (interacts with) HMDB0000152	0.000178987	0.877105	71	Benzene and derivatives
CSS0049233 (interacts with) C21298	2.80184e-05	0.916334	71	Benzene and derivatives
CSS0049233 (interacts with) C20975	0.000353679	0.858236	71	Polyketides[PK]
CSS0049233 (interacts with) C19594	9.46297e-05	0.892388	71	Polyketides[PK]
CSS0049233 (interacts with) C19243	5.5993e-05	0.903481	71	Terpenoids
CSS0049233 (interacts with) C17858	1.05749e-05	0.931506	71	Terpenoids
CSS0049233 (interacts with) C16911	8.31779e-05	0.895232	71	Polyketides[PK]
CSS0049233 (interacts with) C16370	5.67907e-05	0.903198	71	Flavonoids
CSS0049233 (interacts with) C16238	6.38847e-06	0.938215	71	Purines and derivatives
CSS0049233 (interacts with) C16195	6.91209e-05	0.899178	71	Flavonoids
CSS0049233 (interacts with) C12667	1.14583e-05	0.930371	71	Flavonoids
CSS0049233 (interacts with) C12540	0.00017792	0.877259	71	Benzene and derivatives
CSS0049233 (interacts with) C12092	2.63119e-05	0.91741	71	Fatty acyls[FA]
CSS0049233 (interacts with) C10223	7.41247e-05	0.897707	71	Flavonoids
CSS0049233 (interacts with) C10217	4.22179e-05	0.908954	71	Polyketides[PK]
CSS0049233 (interacts with) C09972	8.92139e-05	0.893697	71	Flavonoids
CSS0049233 (interacts with) C09649	5.1347e-05	0.905195	71	Terpenoids
CSS0049233 (interacts with) C09401	3.23272e-05	0.913832	71	Terpenoids
CSS0049233 (interacts with) C08718	5.70254e-05	0.903116	71	Flavonoids
CSS0049233 (interacts with) C06801	4.90776e-05	0.906077	71	Polyketides[PK]
CSS0049233 (interacts with) C05622	0.000461451	0.850058	71	Flavonoids
CSS0049233 (interacts with) C01839	2.85164e-05	0.91603	71	Polyketides[PK]
CSS0049117 (interacts with) Uwebraunia	0.00511059	0.748398	114	/
CSS0049117 (interacts with) 9.866_327.15924	7.51024e-06	0.936138	114	Phenols and derivatives
CSS0049117 (interacts with) 9.013_519.20117	3.07321e-09	0.986812	114	Phenols and derivatives
CSS0049117 (interacts with) 8.46_449.10791	9.45663e-11	0.993441	114	Flavonoids
CSS0049117 (interacts with) 7.677_271.06191	9.89453e-12	0.995827	114	Flavonoids
CSS0049117 (interacts with) 7.366_561.24449	3.60069e-09	0.986385	114	Flavonoids
CSS0049117 (interacts with) 4.468_183.02998	1.19587e-10	0.993125	114	Phenols and derivatives
CSS0049117 (interacts with) Reference946	2.04937e-11	0.995172	114	Flavonoids
CSS0049117 (interacts with) HMDB0038361	1.11304e-10	0.993223	114	Flavonoids
CSS0049117 (interacts with) HMDB0033953	3.15991e-11	0.994734	114	Flavonoids
CSS0049117 (interacts with) HMDB0030796	1.4016e-09	0.988736	114	Flavonoids
CSS0049117 (interacts with) HMDB0013677	1.33317e-09	0.988848	114	Benzene and derivatives
CSS0049117 (interacts with) HMDB0005810	1.56258e-07	0.970909	114	Flavonoids
CSS0049117 (interacts with) HMDB0003153	2.78607e-07	0.967303	228	Flavonoids
CSS0049117 (interacts with) HMDB0002755	8.1557e-11	0.993633	114	Flavonoids
CSS0049117 (interacts with) HMDB0002269	3.39015e-09	0.986549	114	Polyketides[PK]
CSS0049117 (interacts with) HMDB0002107	5.08716e-10	0.990809	114	Benzene and derivatives
CSS0049117 (interacts with) HMDB0001043	1.34512e-06	0.955015	114	Fatty acyls[FA]
CSS0049117 (interacts with) HMDB0000152	4.35414e-12	0.99646	114	Benzene and derivatives
CSS0049117 (interacts with) C21298	4.95952e-09	0.985481	114	Benzene and derivatives
CSS0049117 (interacts with) C20975	7.23453e-08	0.975097	114	Polyketides[PK]
CSS0049117 (interacts with) C19594	5.00504e-09	0.985454	114	Polyketides[PK]
CSS0049117 (interacts with) C19243	2.30269e-09	0.987555	114	Terpenoids
CSS0049117 (interacts with) C17858	8.26742e-10	0.989868	114	Terpenoids
CSS0049117 (interacts with) C16911	8.96597e-08	0.973995	114	Polyketides[PK]
CSS0049117 (interacts with) C16370	2.47224e-12	0.996839	114	Flavonoids
CSS0049117 (interacts with) C16238	2.70003e-09	0.98715	114	Purines and derivatives
CSS0049117 (interacts with) C16195	3.31745e-10	0.991564	114	Flavonoids
CSS0049117 (interacts with) C12667	8.3569e-09	0.983875	114	Flavonoids
CSS0049117 (interacts with) C12540	5.0846e-06	0.941029	114	Benzene and derivatives
CSS0049117 (interacts with) C12092	4.66921e-06	0.942046	114	Fatty acyls[FA]
CSS0049117 (interacts with) C10223	1.53782e-09	0.988524	114	Flavonoids
CSS0049117 (interacts with) C10217	1.11144e-09	0.989248	114	Polyketides[PK]
CSS0049117 (interacts with) C09972	3.03366e-08	0.979098	114	Flavonoids
CSS0049117 (interacts with) C09649	2.14462e-11	0.995128	114	Terpenoids
CSS0049117 (interacts with) C09401	2.07646e-09	0.987811	114	Terpenoids
CSS0049117 (interacts with) C08718	1.25266e-11	0.995625	114	Flavonoids
CSS0049117 (interacts with) C06801	5.68877e-12	0.996265	114	Polyketides[PK]
CSS0049117 (interacts with) C05622	1.62474e-05	0.925202	114	Flavonoids
CSS0049117 (interacts with) C01839	1.87719e-11	0.995256	114	Polyketides[PK]
CSS0048859 (interacts with) Uwebraunia	0.00961995	0.710417	168	/
CSS0048859 (interacts with) 9.866_327.15924	0.00282189	0.77907	168	Phenols and derivatives
CSS0048859 (interacts with) 9.013_519.20117	0.0030585	0.775164	168	Phenols and derivatives
CSS0048859 (interacts with) 8.46_449.10791	0.00074551	0.83402	168	Flavonoids
CSS0048859 (interacts with) 7.677_271.06191	0.00126201	0.814289	168	Flavonoids
CSS0048859 (interacts with) 7.366_561.24449	0.00502136	0.749373	168	Flavonoids
CSS0048859 (interacts with) 4.468_183.02998	0.00325241	0.772131	168	Phenols and derivatives
CSS0048859 (interacts with) Reference946	0.00270619	0.781071	168	Flavonoids
CSS0048859 (interacts with) HMDB0038361	0.00413263	0.759877	168	Flavonoids
CSS0048859 (interacts with) HMDB0033953	0.00101409	0.822776	168	Flavonoids
CSS0048859 (interacts with) HMDB0030796	0.00383853	0.763729	168	Flavonoids
CSS0048859 (interacts with) HMDB0013677	0.00259059	0.783137	168	Benzene and derivatives
CSS0048859 (interacts with) HMDB0005810	0.00483107	0.751496	168	Flavonoids
CSS0048859 (interacts with) HMDB0003153	0.00130897	0.812829	336	Flavonoids
CSS0048859 (interacts with) HMDB0002755	0.00194668	0.796146	168	Flavonoids
CSS0048859 (interacts with) HMDB0002269	0.00560286	0.74324	168	Polyketides[PK]
CSS0048859 (interacts with) HMDB0002107	0.00355037	0.767728	168	Benzene and derivatives
CSS0048859 (interacts with) HMDB0001043	0.0136169	0.686811	168	Fatty acyls[FA]
CSS0048859 (interacts with) HMDB0000152	0.000579234	0.842673	168	Benzene and derivatives
CSS0048859 (interacts with) C21298	0.00373005	0.765207	168	Benzene and derivatives
CSS0048859 (interacts with) C20975	0.000721117	0.835189	168	Polyketides[PK]
CSS0048859 (interacts with) C19594	0.0039384	0.762397	168	Polyketides[PK]
CSS0048859 (interacts with) C19243	0.00434528	0.757218	168	Terpenoids
CSS0048859 (interacts with) C17858	0.00312964	0.774035	168	Terpenoids
CSS0048859 (interacts with) C16911	0.00674068	0.732509	168	Polyketides[PK]
CSS0048859 (interacts with) C16370	0.00243349	0.786061	168	Flavonoids
CSS0048859 (interacts with) C16238	0.00285977	0.778428	168	Purines and derivatives
CSS0048859 (interacts with) C16195	0.00164867	0.803318	168	Flavonoids
CSS0048859 (interacts with) C12667	0.0041127	0.760131	168	Flavonoids
CSS0048859 (interacts with) C12540	0.0130795	0.689657	168	Benzene and derivatives
CSS0048859 (interacts with) C12092	0.00530972	0.746268	168	Fatty acyls[FA]
CSS0048859 (interacts with) C10223	0.00215701	0.791576	168	Flavonoids
CSS0048859 (interacts with) C10217	0.00426583	0.7582	168	Polyketides[PK]
CSS0048859 (interacts with) C09972	0.00424699	0.758434	168	Flavonoids
CSS0048859 (interacts with) C09649	0.0020674	0.793479	168	Terpenoids
CSS0048859 (interacts with) C09401	0.00125688	0.814451	168	Terpenoids
CSS0048859 (interacts with) C08718	0.00211582	0.792443	168	Flavonoids
CSS0048859 (interacts with) C06801	0.00220783	0.790523	168	Polyketides[PK]
CSS0048859 (interacts with) C05622	0.0329155	0.61608	168	Flavonoids
CSS0048859 (interacts with) C01839	0.0025562	0.783765	168	Polyketides[PK]
CSS0048030 (interacts with) Uwebraunia	0.00674321	0.732487	7	/
CSS0048030 (interacts with) 9.866_327.15924	1.85347e-06	0.951987	7	Phenols and derivatives
CSS0048030 (interacts with) 9.013_519.20117	1.74899e-10	0.99258	7	Phenols and derivatives
CSS0048030 (interacts with) 8.46_449.10791	8.21802e-10	0.98988	7	Flavonoids
CSS0048030 (interacts with) 7.677_271.06191	3.06795e-11	0.994765	7	Flavonoids
CSS0048030 (interacts with) 7.366_561.24449	1.32129e-11	0.995578	7	Flavonoids
CSS0048030 (interacts with) 4.468_183.02998	1.51583e-12	0.997134	7	Phenols and derivatives
CSS0048030 (interacts with) Reference946	3.23145e-12	0.996665	7	Flavonoids
CSS0048030 (interacts with) HMDB0038361	1.3884e-12	0.997184	7	Flavonoids
CSS0048030 (interacts with) HMDB0033953	3.58656e-11	0.994599	7	Flavonoids
CSS0048030 (interacts with) HMDB0030796	1.10124e-11	0.995737	7	Flavonoids
CSS0048030 (interacts with) HMDB0013677	9.86262e-13	0.99737	7	Benzene and derivatives
CSS0048030 (interacts with) HMDB0005810	1.15344e-08	0.982795	7	Flavonoids
CSS0048030 (interacts with) HMDB0003153	2.59216e-07	0.967776	14	Flavonoids
CSS0048030 (interacts with) HMDB0002755	1.37874e-11	0.99554	7	Flavonoids
CSS0048030 (interacts with) HMDB0002269	2.85148e-11	0.994842	7	Polyketides[PK]
CSS0048030 (interacts with) HMDB0002107	7.17295e-13	0.997533	7	Benzene and derivatives
CSS0048030 (interacts with) HMDB0001043	9.42768e-07	0.958146	7	Fatty acyls[FA]
CSS0048030 (interacts with) HMDB0000152	1.50672e-09	0.988571	7	Benzene and derivatives
CSS0048030 (interacts with) C21298	6.2222e-11	0.993969	7	Benzene and derivatives
CSS0048030 (interacts with) C20975	7.75177e-07	0.959775	7	Polyketides[PK]
CSS0048030 (interacts with) C19594	5.43662e-11	0.99413	7	Polyketides[PK]
CSS0048030 (interacts with) C19243	4.09118e-11	0.994455	7	Terpenoids
CSS0048030 (interacts with) C17858	4.11788e-11	0.994447	7	Terpenoids
CSS0048030 (interacts with) C16911	9.1395e-09	0.983582	7	Polyketides[PK]
CSS0048030 (interacts with) C16370	1.11872e-13	0.998299	7	Flavonoids
CSS0048030 (interacts with) C16238	9.65692e-11	0.993413	7	Purines and derivatives
CSS0048030 (interacts with) C16195	7.701e-12	0.996031	7	Flavonoids
CSS0048030 (interacts with) C12667	2.10921e-10	0.992296	7	Flavonoids
CSS0048030 (interacts with) C12540	9.27507e-07	0.958284	7	Benzene and derivatives
CSS0048030 (interacts with) C12092	2.78053e-06	0.947857	7	Fatty acyls[FA]
CSS0048030 (interacts with) C10223	7.46785e-12	0.996056	7	Flavonoids
CSS0048030 (interacts with) C10217	3.42816e-13	0.997872	7	Polyketides[PK]
CSS0048030 (interacts with) C09972	7.15773e-09	0.984369	7	Flavonoids
CSS0048030 (interacts with) C09649	9.7084e-13	0.997378	7	Terpenoids
CSS0048030 (interacts with) C09401	7.43484e-11	0.99375	7	Terpenoids
CSS0048030 (interacts with) C08718	9.02625e-14	0.99837	7	Flavonoids
CSS0048030 (interacts with) C06801	3.38372e-15	0.999155	7	Polyketides[PK]
CSS0048030 (interacts with) C05622	1.41261e-05	0.927318	7	Flavonoids
CSS0048030 (interacts with) C01839	8.22363e-14	0.9984	7	Polyketides[PK]
CSS0048019 (interacts with) Uwebraunia	0.00409102	0.760409	57	/
CSS0048019 (interacts with) 9.866_327.15924	2.93158e-06	0.947292	57	Phenols and derivatives
CSS0048019 (interacts with) 9.013_519.20117	1.49275e-08	0.981879	57	Phenols and derivatives
CSS0048019 (interacts with) 8.46_449.10791	1.43383e-09	0.988684	57	Flavonoids
CSS0048019 (interacts with) 7.677_271.06191	2.9333e-09	0.986935	57	Flavonoids
CSS0048019 (interacts with) 7.366_561.24449	3.2985e-08	0.978743	57	Flavonoids
CSS0048019 (interacts with) 4.468_183.02998	9.7128e-09	0.98338	57	Phenols and derivatives
CSS0048019 (interacts with) Reference946	6.39814e-09	0.984718	57	Flavonoids
CSS0048019 (interacts with) HMDB0038361	1.7595e-08	0.98127	57	Flavonoids
CSS0048019 (interacts with) HMDB0033953	1.10134e-09	0.989268	57	Flavonoids
CSS0048019 (interacts with) HMDB0030796	8.6625e-09	0.983758	57	Flavonoids
CSS0048019 (interacts with) HMDB0013677	5.62559e-09	0.985108	57	Benzene and derivatives
CSS0048019 (interacts with) HMDB0005810	3.39437e-07	0.96597	57	Flavonoids
CSS0048019 (interacts with) HMDB0003153	2.31475e-07	0.968505	114	Flavonoids
CSS0048019 (interacts with) HMDB0002755	3.80111e-09	0.986236	57	Flavonoids
CSS0048019 (interacts with) HMDB0002269	5.31289e-08	0.9766	57	Polyketides[PK]
CSS0048019 (interacts with) HMDB0002107	6.79683e-09	0.984531	57	Benzene and derivatives
CSS0048019 (interacts with) HMDB0001043	2.48862e-06	0.949021	57	Fatty acyls[FA]
CSS0048019 (interacts with) HMDB0000152	1.50321e-09	0.988576	57	Benzene and derivatives
CSS0048019 (interacts with) C21298	1.93421e-08	0.980909	57	Benzene and derivatives
CSS0048019 (interacts with) C20975	3.89111e-07	0.965017	57	Polyketides[PK]
CSS0048019 (interacts with) C19594	2.73228e-08	0.979534	57	Polyketides[PK]
CSS0048019 (interacts with) C19243	1.96233e-08	0.980854	57	Terpenoids
CSS0048019 (interacts with) C17858	5.2446e-09	0.985317	57	Terpenoids
CSS0048019 (interacts with) C16911	3.04306e-07	0.966714	57	Polyketides[PK]
CSS0048019 (interacts with) C16370	2.5035e-09	0.987344	57	Flavonoids
CSS0048019 (interacts with) C16238	1.46573e-08	0.981946	57	Purines and derivatives
CSS0048019 (interacts with) C16195	7.24962e-09	0.984329	57	Flavonoids
CSS0048019 (interacts with) C12667	5.66755e-08	0.976293	57	Flavonoids
CSS0048019 (interacts with) C12540	9.75583e-06	0.932627	57	Benzene and derivatives
CSS0048019 (interacts with) C12092	4.30851e-06	0.942989	57	Fatty acyls[FA]
CSS0048019 (interacts with) C10223	3.51794e-09	0.986449	57	Flavonoids
CSS0048019 (interacts with) C10217	1.76402e-08	0.98126	57	Polyketides[PK]
CSS0048019 (interacts with) C09972	1.27509e-08	0.982445	57	Flavonoids
CSS0048019 (interacts with) C09649	2.35786e-09	0.987495	57	Terpenoids
CSS0048019 (interacts with) C09401	4.69217e-09	0.985642	57	Terpenoids
CSS0048019 (interacts with) C08718	2.06844e-09	0.98782	57	Flavonoids
CSS0048019 (interacts with) C06801	1.59361e-09	0.988441	57	Polyketides[PK]
CSS0048019 (interacts with) C05622	5.76768e-05	0.902888	57	Flavonoids
CSS0048019 (interacts with) C01839	1.7999e-09	0.988155	57	Polyketides[PK]
CSS0047836 (interacts with) Uwebraunia	0.00765663	0.724821	101	/
CSS0047836 (interacts with) 9.866_327.15924	9.05044e-07	0.958491	101	Phenols and derivatives
CSS0047836 (interacts with) 9.013_519.20117	1.37269e-10	0.992932	101	Phenols and derivatives
CSS0047836 (interacts with) 8.46_449.10791	4.04874e-09	0.986061	101	Flavonoids
CSS0047836 (interacts with) 7.677_271.06191	7.10946e-10	0.99017	101	Flavonoids
CSS0047836 (interacts with) 7.366_561.24449	7.5543e-13	0.997507	101	Flavonoids
CSS0047836 (interacts with) 4.468_183.02998	7.20887e-14	0.998442	101	Phenols and derivatives
CSS0047836 (interacts with) Reference946	1.00493e-11	0.995814	101	Flavonoids
CSS0047836 (interacts with) HMDB0038361	1.9617e-12	0.996982	101	Flavonoids
CSS0047836 (interacts with) HMDB0033953	3.22184e-10	0.991613	101	Flavonoids
CSS0047836 (interacts with) HMDB0030796	1.10356e-11	0.995735	101	Flavonoids
CSS0047836 (interacts with) HMDB0013677	7.72932e-12	0.996029	101	Benzene and derivatives
CSS0047836 (interacts with) HMDB0005810	1.10496e-08	0.982943	101	Flavonoids
CSS0047836 (interacts with) HMDB0003153	4.94345e-07	0.963279	202	Flavonoids
CSS0047836 (interacts with) HMDB0002755	5.32107e-11	0.994155	101	Flavonoids
CSS0047836 (interacts with) HMDB0002269	3.69875e-13	0.997839	101	Polyketides[PK]
CSS0047836 (interacts with) HMDB0002107	2.72676e-14	0.998717	101	Benzene and derivatives
CSS0047836 (interacts with) HMDB0001043	7.93183e-07	0.959587	101	Fatty acyls[FA]
CSS0047836 (interacts with) HMDB0000152	1.14168e-08	0.982831	101	Benzene and derivatives
CSS0047836 (interacts with) C21298	1.104e-12	0.99731	101	Benzene and derivatives
CSS0047836 (interacts with) C20975	1.16911e-06	0.956278	101	Polyketides[PK]
CSS0047836 (interacts with) C19594	7.48802e-12	0.996054	101	Polyketides[PK]
CSS0047836 (interacts with) C19243	9.57037e-14	0.998351	101	Terpenoids
CSS0047836 (interacts with) C17858	8.47946e-12	0.995954	101	Terpenoids
CSS0047836 (interacts with) C16911	3.01422e-10	0.991725	101	Polyketides[PK]
CSS0047836 (interacts with) C16370	4.68986e-13	0.997734	101	Flavonoids
CSS0047836 (interacts with) C16238	3.99793e-10	0.991242	101	Purines and derivatives
CSS0047836 (interacts with) C16195	1.41404e-11	0.995518	101	Flavonoids
CSS0047836 (interacts with) C12667	1.37184e-11	0.995545	101	Flavonoids
CSS0047836 (interacts with) C12540	7.42675e-07	0.960123	101	Benzene and derivatives
CSS0047836 (interacts with) C12092	1.57563e-06	0.953546	101	Fatty acyls[FA]
CSS0047836 (interacts with) C10223	2.70433e-11	0.994896	101	Flavonoids
CSS0047836 (interacts with) C10217	4.30255e-13	0.997773	101	Polyketides[PK]
CSS0047836 (interacts with) C09972	3.91491e-09	0.986155	101	Flavonoids
CSS0047836 (interacts with) C09649	1.19013e-12	0.997269	101	Terpenoids
CSS0047836 (interacts with) C09401	2.65688e-09	0.987192	101	Terpenoids
CSS0047836 (interacts with) C08718	6.06696e-13	0.997614	101	Flavonoids
CSS0047836 (interacts with) C06801	3.29966e-13	0.997888	101	Polyketides[PK]
CSS0047836 (interacts with) C05622	7.71678e-06	0.935783	101	Flavonoids
CSS0047836 (interacts with) C01839	8.99231e-13	0.997418	101	Polyketides[PK]
CSS0047380 (interacts with) Uwebraunia	0.00472534	0.752703	145	/
CSS0047380 (interacts with) 9.866_327.15924	2.01039e-05	0.921857	145	Phenols and derivatives
CSS0047380 (interacts with) 9.013_519.20117	7.35649e-06	0.936408	145	Phenols and derivatives
CSS0047380 (interacts with) 8.46_449.10791	2.1201e-06	0.950656	145	Flavonoids
CSS0047380 (interacts with) 7.677_271.06191	3.97567e-06	0.943916	145	Flavonoids
CSS0047380 (interacts with) 7.366_561.24449	1.45352e-05	0.926892	145	Flavonoids
CSS0047380 (interacts with) 4.468_183.02998	1.43464e-05	0.927087	145	Phenols and derivatives
CSS0047380 (interacts with) Reference946	9.68863e-06	0.932723	145	Flavonoids
CSS0047380 (interacts with) HMDB0038361	1.93215e-05	0.922492	145	Flavonoids
CSS0047380 (interacts with) HMDB0033953	1.68813e-05	0.924612	145	Flavonoids
CSS0047380 (interacts with) HMDB0030796	1.04795e-05	0.931633	145	Flavonoids
CSS0047380 (interacts with) HMDB0013677	6.63786e-06	0.93773	145	Benzene and derivatives
CSS0047380 (interacts with) HMDB0005810	2.70711e-06	0.94814	145	Flavonoids
CSS0047380 (interacts with) HMDB0003153	0.000182687	0.876579	290	Flavonoids
CSS0047380 (interacts with) HMDB0002755	4.07432e-06	0.943635	145	Flavonoids
CSS0047380 (interacts with) HMDB0002269	3.20053e-05	0.914009	145	Polyketides[PK]
CSS0047380 (interacts with) HMDB0002107	2.0731e-05	0.921362	145	Benzene and derivatives
CSS0047380 (interacts with) HMDB0001043	5.2257e-05	0.90485	145	Fatty acyls[FA]
CSS0047380 (interacts with) HMDB0000152	1.23086e-05	0.929342	145	Benzene and derivatives
CSS0047380 (interacts with) C21298	9.39376e-06	0.933147	145	Benzene and derivatives
CSS0047380 (interacts with) C20975	1.2854e-05	0.928711	145	Polyketides[PK]
CSS0047380 (interacts with) C19594	4.55831e-05	0.9075	145	Polyketides[PK]
CSS0047380 (interacts with) C19243	3.76763e-05	0.911068	145	Terpenoids
CSS0047380 (interacts with) C17858	4.63788e-06	0.942126	145	Terpenoids
CSS0047380 (interacts with) C16911	4.40155e-05	0.908166	145	Polyketides[PK]
CSS0047380 (interacts with) C16370	1.88256e-05	0.922905	145	Flavonoids
CSS0047380 (interacts with) C16238	3.50416e-06	0.945341	145	Purines and derivatives
CSS0047380 (interacts with) C16195	9.16989e-06	0.933476	145	Flavonoids
CSS0047380 (interacts with) C12667	4.18598e-06	0.943323	145	Flavonoids
CSS0047380 (interacts with) C12540	0.000430606	0.852232	145	Benzene and derivatives
CSS0047380 (interacts with) C12092	6.79589e-06	0.93743	145	Fatty acyls[FA]
CSS0047380 (interacts with) C10223	1.74355e-05	0.92411	145	Flavonoids
CSS0047380 (interacts with) C10217	2.6656e-05	0.917189	145	Polyketides[PK]
CSS0047380 (interacts with) C09972	9.24109e-05	0.892917	145	Flavonoids
CSS0047380 (interacts with) C09649	8.86199e-06	0.93394	145	Terpenoids
CSS0047380 (interacts with) C09401	3.49508e-06	0.94537	145	Terpenoids
CSS0047380 (interacts with) C08718	1.18723e-05	0.929863	145	Flavonoids
CSS0047380 (interacts with) C06801	1.5193e-05	0.926225	145	Polyketides[PK]
CSS0047380 (interacts with) C05622	0.00245641	0.785625	145	Flavonoids
CSS0047380 (interacts with) C01839	9.47285e-06	0.933032	145	Polyketides[PK]
CSS0047019 (interacts with) Uwebraunia	0.00779001	0.72376	216	/
CSS0047019 (interacts with) 9.866_327.15924	7.22335e-05	0.898254	216	Phenols and derivatives
CSS0047019 (interacts with) 9.013_519.20117	3.79538e-07	0.965192	216	Phenols and derivatives
CSS0047019 (interacts with) 8.46_449.10791	3.34076e-06	0.94587	216	Flavonoids
CSS0047019 (interacts with) 7.677_271.06191	2.27903e-06	0.949925	216	Flavonoids
CSS0047019 (interacts with) 7.366_561.24449	2.21118e-06	0.950232	216	Flavonoids
CSS0047019 (interacts with) 4.468_183.02998	2.3035e-06	0.949816	216	Phenols and derivatives
CSS0047019 (interacts with) Reference946	4.18336e-06	0.943331	216	Flavonoids
CSS0047019 (interacts with) HMDB0038361	4.68339e-06	0.94201	216	Flavonoids
CSS0047019 (interacts with) HMDB0033953	3.57678e-07	0.965608	216	Flavonoids
CSS0047019 (interacts with) HMDB0030796	1.34705e-06	0.955002	216	Flavonoids
CSS0047019 (interacts with) HMDB0013677	8.33292e-07	0.959181	216	Benzene and derivatives
CSS0047019 (interacts with) HMDB0005810	3.19896e-06	0.946346	216	Flavonoids
CSS0047019 (interacts with) HMDB0003153	7.10819e-07	0.960475	432	Flavonoids
CSS0047019 (interacts with) HMDB0002755	4.50422e-06	0.94247	216	Flavonoids
CSS0047019 (interacts with) HMDB0002269	2.29396e-06	0.949859	216	Polyketides[PK]
CSS0047019 (interacts with) HMDB0002107	1.29358e-06	0.95537	216	Benzene and derivatives
CSS0047019 (interacts with) HMDB0001043	5.32156e-05	0.904492	216	Fatty acyls[FA]
CSS0047019 (interacts with) HMDB0000152	4.70849e-06	0.941947	216	Benzene and derivatives
CSS0047019 (interacts with) C21298	1.0597e-06	0.957141	216	Benzene and derivatives
CSS0047019 (interacts with) C20975	0.00012333	0.886292	216	Polyketides[PK]
CSS0047019 (interacts with) C19594	1.83961e-07	0.969934	216	Polyketides[PK]
CSS0047019 (interacts with) C19243	1.00603e-06	0.957591	216	Terpenoids
CSS0047019 (interacts with) C17858	3.29197e-06	0.946032	216	Terpenoids
CSS0047019 (interacts with) C16911	6.26569e-07	0.961473	216	Polyketides[PK]
CSS0047019 (interacts with) C16370	2.70376e-06	0.948153	216	Flavonoids
CSS0047019 (interacts with) C16238	1.5883e-06	0.95347	216	Purines and derivatives
CSS0047019 (interacts with) C16195	6.62557e-07	0.961035	216	Flavonoids
CSS0047019 (interacts with) C12667	2.52735e-06	0.94886	216	Flavonoids
CSS0047019 (interacts with) C12540	2.60775e-06	0.948533	216	Benzene and derivatives
CSS0047019 (interacts with) C12092	7.55236e-05	0.89731	216	Fatty acyls[FA]
CSS0047019 (interacts with) C10223	9.96213e-08	0.973436	216	Flavonoids
CSS0047019 (interacts with) C10217	1.27579e-06	0.955496	216	Polyketides[PK]
CSS0047019 (interacts with) C09972	1.49412e-06	0.954044	216	Flavonoids
CSS0047019 (interacts with) C09649	1.84368e-06	0.952038	216	Terpenoids
CSS0047019 (interacts with) C09401	6.75398e-07	0.960883	216	Terpenoids
CSS0047019 (interacts with) C08718	1.78687e-06	0.952343	216	Flavonoids
CSS0047019 (interacts with) C06801	1.13161e-06	0.956566	216	Polyketides[PK]
CSS0047019 (interacts with) C05622	0.000420724	0.852954	216	Flavonoids
CSS0047019 (interacts with) C01839	2.25076e-06	0.950052	216	Polyketides[PK]
CSS0046877 (interacts with) Uwebraunia	0.00734249	0.727376	44	/
CSS0046877 (interacts with) 9.866_327.15924	0.000124336	0.8861	44	Phenols and derivatives
CSS0046877 (interacts with) 9.013_519.20117	6.15643e-06	0.938681	44	Phenols and derivatives
CSS0046877 (interacts with) 8.46_449.10791	2.65138e-06	0.948359	44	Flavonoids
CSS0046877 (interacts with) 7.677_271.06191	2.62215e-06	0.948475	44	Flavonoids
CSS0046877 (interacts with) 7.366_561.24449	6.93346e-06	0.937173	44	Flavonoids
CSS0046877 (interacts with) 4.468_183.02998	1.94482e-06	0.951515	44	Phenols and derivatives
CSS0046877 (interacts with) Reference946	1.98387e-06	0.951318	44	Flavonoids
CSS0046877 (interacts with) HMDB0038361	2.97871e-06	0.94712	44	Flavonoids
CSS0046877 (interacts with) HMDB0033953	6.45401e-06	0.938086	44	Flavonoids
CSS0046877 (interacts with) HMDB0030796	8.71901e-06	0.934159	44	Flavonoids
CSS0046877 (interacts with) HMDB0013677	1.13222e-05	0.930541	44	Benzene and derivatives
CSS0046877 (interacts with) HMDB0005810	1.57753e-05	0.925653	44	Flavonoids
CSS0046877 (interacts with) HMDB0003153	4.85772e-05	0.906276	88	Flavonoids
CSS0046877 (interacts with) HMDB0002755	3.26332e-06	0.946128	44	Flavonoids
CSS0046877 (interacts with) HMDB0002269	4.80155e-06	0.941715	44	Polyketides[PK]
CSS0046877 (interacts with) HMDB0002107	4.70918e-06	0.941945	44	Benzene and derivatives
CSS0046877 (interacts with) HMDB0001043	5.34744e-05	0.904396	44	Fatty acyls[FA]
CSS0046877 (interacts with) HMDB0000152	2.73598e-06	0.948028	44	Benzene and derivatives
CSS0046877 (interacts with) C21298	6.63344e-06	0.937739	44	Benzene and derivatives
CSS0046877 (interacts with) C20975	2.95858e-06	0.947193	44	Polyketides[PK]
CSS0046877 (interacts with) C19594	1.05624e-05	0.931523	44	Polyketides[PK]
CSS0046877 (interacts with) C19243	4.42564e-06	0.942676	44	Terpenoids
CSS0046877 (interacts with) C17858	3.77938e-06	0.944492	44	Terpenoids
CSS0046877 (interacts with) C16911	5.85067e-06	0.939315	44	Polyketides[PK]
CSS0046877 (interacts with) C16370	2.55519e-06	0.948746	44	Flavonoids
CSS0046877 (interacts with) C16238	7.65925e-06	0.935881	44	Purines and derivatives
CSS0046877 (interacts with) C16195	3.22336e-06	0.946263	44	Flavonoids
CSS0046877 (interacts with) C12667	3.78545e-06	0.944474	44	Flavonoids
CSS0046877 (interacts with) C12540	0.000173563	0.877893	44	Benzene and derivatives
CSS0046877 (interacts with) C12092	0.000118227	0.887288	44	Fatty acyls[FA]
CSS0046877 (interacts with) C10223	1.42769e-05	0.92716	44	Flavonoids
CSS0046877 (interacts with) C10217	1.07892e-05	0.931224	44	Polyketides[PK]
CSS0046877 (interacts with) C09972	2.03334e-05	0.921675	44	Flavonoids
CSS0046877 (interacts with) C09649	2.39973e-06	0.949397	44	Terpenoids
CSS0046877 (interacts with) C09401	1.904e-05	0.922725	44	Terpenoids
CSS0046877 (interacts with) C08718	3.173e-06	0.946435	44	Flavonoids
CSS0046877 (interacts with) C06801	3.42649e-06	0.94559	44	Polyketides[PK]
CSS0046877 (interacts with) C05622	6.61311e-05	0.900098	44	Flavonoids
CSS0046877 (interacts with) C01839	3.34705e-06	0.945849	44	Polyketides[PK]
CSS0046109 (interacts with) Uwebraunia	0.00205544	0.793738	88	/
CSS0046109 (interacts with) Tilletia	0.00944068	0.711635	88	/
CSS0046109 (interacts with) 9.866_327.15924	0.000157767	0.880302	88	Phenols and derivatives
CSS0046109 (interacts with) 9.013_519.20117	1.00164e-05	0.932263	88	Phenols and derivatives
CSS0046109 (interacts with) 8.46_449.10791	1.12502e-05	0.930632	88	Flavonoids
CSS0046109 (interacts with) 7.677_271.06191	6.42884e-06	0.938136	88	Flavonoids
CSS0046109 (interacts with) 7.366_561.24449	2.07001e-05	0.921386	88	Flavonoids
CSS0046109 (interacts with) 4.468_183.02998	1.0295e-05	0.931881	88	Phenols and derivatives
CSS0046109 (interacts with) Reference946	4.93991e-06	0.941376	88	Flavonoids
CSS0046109 (interacts with) HMDB0038361	9.97944e-06	0.932314	88	Flavonoids
CSS0046109 (interacts with) HMDB0033953	3.76785e-05	0.911066	88	Flavonoids
CSS0046109 (interacts with) HMDB0030796	1.87524e-05	0.922967	88	Flavonoids
CSS0046109 (interacts with) HMDB0013677	9.58219e-06	0.932875	88	Benzene and derivatives
CSS0046109 (interacts with) HMDB0005810	1.28639e-06	0.955421	88	Flavonoids
CSS0046109 (interacts with) HMDB0003153	0.00016448	0.879256	176	Flavonoids
CSS0046109 (interacts with) HMDB0002755	7.22957e-06	0.936634	88	Flavonoids
CSS0046109 (interacts with) HMDB0002269	1.62211e-05	0.925227	88	Polyketides[PK]
CSS0046109 (interacts with) HMDB0002107	3.75936e-05	0.911108	88	Benzene and derivatives
CSS0046109 (interacts with) HMDB0001043	8.41625e-05	0.894976	88	Fatty acyls[FA]
CSS0046109 (interacts with) HMDB0000152	2.12351e-05	0.920973	88	Benzene and derivatives
CSS0046109 (interacts with) C21298	2.03521e-05	0.92166	88	Benzene and derivatives
CSS0046109 (interacts with) C20975	6.04754e-05	0.901931	88	Polyketides[PK]
CSS0046109 (interacts with) C19594	5.28849e-05	0.904615	88	Polyketides[PK]
CSS0046109 (interacts with) C19243	4.11038e-05	0.909455	88	Terpenoids
CSS0046109 (interacts with) C17858	4.86252e-06	0.941564	88	Terpenoids
CSS0046109 (interacts with) C16911	5.56947e-05	0.903588	88	Polyketides[PK]
CSS0046109 (interacts with) C16370	1.8833e-05	0.922899	88	Flavonoids
CSS0046109 (interacts with) C16238	2.08657e-06	0.950816	88	Purines and derivatives
CSS0046109 (interacts with) C16195	2.20666e-05	0.920346	88	Flavonoids
CSS0046109 (interacts with) C12667	5.47902e-06	0.940123	88	Flavonoids
CSS0046109 (interacts with) C12540	9.33795e-05	0.892685	88	Benzene and derivatives
CSS0046109 (interacts with) C12092	2.7668e-06	0.947909	88	Fatty acyls[FA]
CSS0046109 (interacts with) C10223	3.72641e-05	0.911269	88	Flavonoids
CSS0046109 (interacts with) C10217	2.81603e-05	0.916247	88	Polyketides[PK]
CSS0046109 (interacts with) C09972	8.22685e-05	0.895471	88	Flavonoids
CSS0046109 (interacts with) C09649	1.75706e-05	0.92399	88	Terpenoids
CSS0046109 (interacts with) C09401	1.02383e-05	0.931958	88	Terpenoids
CSS0046109 (interacts with) C08718	2.10711e-05	0.921099	88	Flavonoids
CSS0046109 (interacts with) C06801	1.51428e-05	0.926275	88	Polyketides[PK]
CSS0046109 (interacts with) C05622	0.000267536	0.866314	88	Flavonoids
CSS0046109 (interacts with) C01839	1.20463e-05	0.929653	88	Polyketides[PK]
CSS0045958 (interacts with) Uwebraunia	0.000192663	0.875199	130	/
CSS0045958 (interacts with) Tilletia	0.0104174	0.705191	130	/
CSS0045958 (interacts with) 9.866_327.15924	0.00121388	0.815829	130	Phenols and derivatives
CSS0045958 (interacts with) 9.013_519.20117	0.000238778	0.869464	130	Phenols and derivatives
CSS0045958 (interacts with) 8.46_449.10791	0.00054418	0.844739	130	Flavonoids
CSS0045958 (interacts with) 7.677_271.06191	0.000561374	0.843713	130	Flavonoids
CSS0045958 (interacts with) 7.366_561.24449	0.000770498	0.832852	130	Flavonoids
CSS0045958 (interacts with) 4.468_183.02998	0.000369145	0.856953	130	Phenols and derivatives
CSS0045958 (interacts with) Reference946	0.000351887	0.858387	130	Flavonoids
CSS0045958 (interacts with) HMDB0038361	0.000453482	0.850609	130	Flavonoids
CSS0045958 (interacts with) HMDB0033953	0.000734807	0.834529	130	Flavonoids
CSS0045958 (interacts with) HMDB0030796	0.000358414	0.857838	130	Flavonoids
CSS0045958 (interacts with) HMDB0013677	0.000840745	0.82972	130	Benzene and derivatives
CSS0045958 (interacts with) HMDB0005810	0.000465048	0.849812	130	Flavonoids
CSS0045958 (interacts with) HMDB0003153	0.000151322	0.881339	260	Flavonoids
CSS0045958 (interacts with) HMDB0002755	0.000727829	0.834864	130	Flavonoids
CSS0045958 (interacts with) HMDB0002269	0.000465958	0.84975	130	Polyketides[PK]
CSS0045958 (interacts with) HMDB0002107	0.000484762	0.848489	130	Benzene and derivatives
CSS0045958 (interacts with) HMDB0001043	7.34967e-05	0.897887	130	Fatty acyls[FA]
CSS0045958 (interacts with) HMDB0000152	0.000437208	0.851757	130	Benzene and derivatives
CSS0045958 (interacts with) C21298	0.0007401	0.834276	130	Benzene and derivatives
CSS0045958 (interacts with) C20975	0.00118894	0.816646	130	Polyketides[PK]
CSS0045958 (interacts with) C19594	0.000563837	0.843568	130	Polyketides[PK]
CSS0045958 (interacts with) C19243	0.000457661	0.850319	130	Terpenoids
CSS0045958 (interacts with) C17858	0.000288208	0.864208	130	Terpenoids
CSS0045958 (interacts with) C16911	0.000468424	0.849583	130	Polyketides[PK]
CSS0045958 (interacts with) C16370	0.000559928	0.843798	130	Flavonoids
CSS0045958 (interacts with) C16238	0.000330666	0.860229	130	Purines and derivatives
CSS0045958 (interacts with) C16195	0.00089504	0.827435	130	Flavonoids
CSS0045958 (interacts with) C12667	0.000546815	0.84458	130	Flavonoids
CSS0045958 (interacts with) C12540	0.00092311	0.826295	130	Benzene and derivatives
CSS0045958 (interacts with) C12092	0.000677672	0.837349	130	Fatty acyls[FA]
CSS0045958 (interacts with) C10223	0.000705573	0.83595	130	Flavonoids
CSS0045958 (interacts with) C10217	0.00084631	0.829481	130	Polyketides[PK]
CSS0045958 (interacts with) C09972	0.000142785	0.882768	130	Flavonoids
CSS0045958 (interacts with) C09649	0.000602028	0.841381	130	Terpenoids
CSS0045958 (interacts with) C09401	0.000837624	0.829855	130	Terpenoids
CSS0045958 (interacts with) C08718	0.000680644	0.837198	130	Flavonoids
CSS0045958 (interacts with) C06801	0.000452376	0.850686	130	Polyketides[PK]
CSS0045958 (interacts with) C05622	0.000316532	0.861507	130	Flavonoids
CSS0045958 (interacts with) C01839	0.000508269	0.846965	130	Polyketides[PK]
CSS0045784 (interacts with) Uwebraunia	0.0105976	0.704052	196	/
CSS0045784 (interacts with) 9.866_327.15924	0.00169349	0.802179	196	Phenols and derivatives
CSS0045784 (interacts with) 9.013_519.20117	0.000260345	0.867076	196	Phenols and derivatives
CSS0045784 (interacts with) 8.46_449.10791	0.000951211	0.825181	196	Flavonoids
CSS0045784 (interacts with) 7.677_271.06191	0.000676927	0.837387	196	Flavonoids
CSS0045784 (interacts with) 7.366_561.24449	0.000488195	0.848263	196	Flavonoids
CSS0045784 (interacts with) 4.468_183.02998	0.000389618	0.855317	196	Phenols and derivatives
CSS0045784 (interacts with) Reference946	0.000515528	0.846505	196	Flavonoids
CSS0045784 (interacts with) HMDB0038361	0.000616269	0.840593	196	Flavonoids
CSS0045784 (interacts with) HMDB0033953	0.000576802	0.842813	196	Flavonoids
CSS0045784 (interacts with) HMDB0030796	0.000799975	0.831512	196	Flavonoids
CSS0045784 (interacts with) HMDB0013677	0.000388246	0.855424	196	Benzene and derivatives
CSS0045784 (interacts with) HMDB0005810	0.000266507	0.866422	196	Flavonoids
CSS0045784 (interacts with) HMDB0003153	0.000562675	0.843636	392	Flavonoids
CSS0045784 (interacts with) HMDB0002755	0.000777932	0.83251	196	Flavonoids
CSS0045784 (interacts with) HMDB0002269	0.000304513	0.862629	196	Polyketides[PK]
CSS0045784 (interacts with) HMDB0002107	0.000524663	0.845934	196	Benzene and derivatives
CSS0045784 (interacts with) HMDB0001043	0.00375119	0.764917	196	Fatty acyls[FA]
CSS0045784 (interacts with) HMDB0000152	0.00125238	0.814593	196	Benzene and derivatives
CSS0045784 (interacts with) C21298	0.000336829	0.859685	196	Benzene and derivatives
CSS0045784 (interacts with) C20975	0.0035427	0.767838	196	Polyketides[PK]
CSS0045784 (interacts with) C19594	0.000265656	0.866511	196	Polyketides[PK]
CSS0045784 (interacts with) C19243	0.000416894	0.853238	196	Terpenoids
CSS0045784 (interacts with) C17858	0.000422468	0.852826	196	Terpenoids
CSS0045784 (interacts with) C16911	0.0001269	0.885614	196	Polyketides[PK]
CSS0045784 (interacts with) C16370	0.000643024	0.83915	196	Flavonoids
CSS0045784 (interacts with) C16238	0.000409994	0.853753	196	Purines and derivatives
CSS0045784 (interacts with) C16195	0.000561919	0.843681	196	Flavonoids
CSS0045784 (interacts with) C12667	0.000335057	0.85984	196	Flavonoids
CSS0045784 (interacts with) C12540	0.000104593	0.890125	196	Benzene and derivatives
CSS0045784 (interacts with) C12092	0.000277863	0.865247	196	Fatty acyls[FA]
CSS0045784 (interacts with) C10223	0.000352269	0.858355	196	Flavonoids
CSS0045784 (interacts with) C10217	0.000496163	0.847743	196	Polyketides[PK]
CSS0045784 (interacts with) C09972	0.000207271	0.873276	196	Flavonoids
CSS0045784 (interacts with) C09649	0.000599674	0.841513	196	Terpenoids
CSS0045784 (interacts with) C09401	0.000796519	0.831667	196	Terpenoids
CSS0045784 (interacts with) C08718	0.000660878	0.838213	196	Flavonoids
CSS0045784 (interacts with) C06801	0.00052257	0.846064	196	Polyketides[PK]
CSS0045784 (interacts with) C05622	0.000902021	0.827149	196	Flavonoids
CSS0045784 (interacts with) C01839	0.000541677	0.84489	196	Polyketides[PK]
CSS0045761 (interacts with) Uwebraunia	0.00015883	0.880134	31	/
CSS0045761 (interacts with) Coniosporium	0.00157342	0.805285	31	/
CSS0045761 (interacts with) 9.866_327.15924	0.00392082	0.76263	31	Phenols and derivatives
CSS0045761 (interacts with) 9.013_519.20117	0.00361329	0.766835	31	Phenols and derivatives
CSS0045761 (interacts with) 8.46_449.10791	0.00317552	0.773317	31	Flavonoids
CSS0045761 (interacts with) 7.677_271.06191	0.00305803	0.775172	31	Flavonoids
CSS0045761 (interacts with) 7.366_561.24449	0.00937955	0.712055	31	Flavonoids
CSS0045761 (interacts with) 4.468_183.02998	0.00531553	0.746207	31	Phenols and derivatives
CSS0045761 (interacts with) Reference946	0.00412587	0.759963	31	Flavonoids
CSS0045761 (interacts with) HMDB0038361	0.00582326	0.741041	31	Flavonoids
CSS0045761 (interacts with) HMDB0033953	0.00334247	0.770769	31	Flavonoids
CSS0045761 (interacts with) HMDB0030796	0.00506455	0.748899	31	Flavonoids
CSS0045761 (interacts with) HMDB0013677	0.00504449	0.749119	31	Benzene and derivatives
CSS0045761 (interacts with) HMDB0005810	0.00394716	0.762281	31	Flavonoids
CSS0045761 (interacts with) HMDB0003153	0.000814537	0.830864	31	Flavonoids
CSS0045761 (interacts with) HMDB0002755	0.00534446	0.745903	31	Flavonoids
CSS0045761 (interacts with) HMDB0002269	0.00745767	0.72643	31	Polyketides[PK]
CSS0045761 (interacts with) HMDB0002107	0.00686132	0.731453	31	Benzene and derivatives
CSS0045761 (interacts with) HMDB0001043	0.00708375	0.729543	31	Fatty acyls[FA]
CSS0045761 (interacts with) HMDB0000152	0.00197709	0.795463	31	Benzene and derivatives
CSS0045761 (interacts with) C21298	0.00882321	0.71597	31	Benzene and derivatives
CSS0045761 (interacts with) C20975	0.00735696	0.727257	31	Polyketides[PK]
CSS0045761 (interacts with) C19594	0.00637091	0.735836	31	Polyketides[PK]
CSS0045761 (interacts with) C19243	0.00870638	0.716816	31	Terpenoids
CSS0045761 (interacts with) C17858	0.00513307	0.748154	31	Terpenoids
CSS0045761 (interacts with) C16911	0.0122701	0.69411	31	Polyketides[PK]
CSS0045761 (interacts with) C16370	0.00570178	0.742245	31	Flavonoids
CSS0045761 (interacts with) C16238	0.00303868	0.775482	31	Purines and derivatives
CSS0045761 (interacts with) C16195	0.00519172	0.747523	31	Flavonoids
CSS0045761 (interacts with) C12667	0.00674098	0.732507	31	Flavonoids
CSS0045761 (interacts with) C12540	0.00530097	0.746361	31	Benzene and derivatives
CSS0045761 (interacts with) C12092	0.0036122	0.76685	31	Fatty acyls[FA]
CSS0045761 (interacts with) C10223	0.00459599	0.754208	31	Flavonoids
CSS0045761 (interacts with) C10217	0.00698889	0.730352	31	Polyketides[PK]
CSS0045761 (interacts with) C09972	0.00683065	0.73172	31	Flavonoids
CSS0045761 (interacts with) C09649	0.00577039	0.741563	31	Terpenoids
CSS0045761 (interacts with) C09401	0.00211011	0.792564	31	Terpenoids
CSS0045761 (interacts with) C08718	0.00568728	0.74239	31	Flavonoids
CSS0045761 (interacts with) C06801	0.00417705	0.759313	31	Polyketides[PK]
CSS0045761 (interacts with) C05622	0.0181706	0.665519	31	Flavonoids
CSS0045761 (interacts with) C01839	0.00570198	0.742243	31	Polyketides[PK]
CSS0045693 (interacts with) Uwebraunia	0.00543538	0.744955	76	/
CSS0045693 (interacts with) Coniosporium	0.00559579	0.743312	76	/
CSS0045693 (interacts with) 9.866_327.15924	0.000271282	0.865923	76	Phenols and derivatives
CSS0045693 (interacts with) 9.013_519.20117	0.00034196	0.859238	76	Phenols and derivatives
CSS0045693 (interacts with) 8.46_449.10791	0.000749807	0.833817	76	Flavonoids
CSS0045693 (interacts with) 7.677_271.06191	0.000839964	0.829754	76	Flavonoids
CSS0045693 (interacts with) 7.366_561.24449	0.000903912	0.827072	76	Flavonoids
CSS0045693 (interacts with) 4.468_183.02998	0.000535303	0.845278	76	Phenols and derivatives
CSS0045693 (interacts with) Reference946	0.000857275	0.829012	76	Flavonoids
CSS0045693 (interacts with) HMDB0038361	0.000951445	0.825172	76	Flavonoids
CSS0045693 (interacts with) HMDB0033953	0.000251299	0.868058	76	Flavonoids
CSS0045693 (interacts with) HMDB0030796	0.000594883	0.841782	76	Flavonoids
CSS0045693 (interacts with) HMDB0013677	0.000809578	0.831084	76	Benzene and derivatives
CSS0045693 (interacts with) HMDB0005810	0.00137634	0.810803	76	Flavonoids
CSS0045693 (interacts with) HMDB0003153	1.82464e-05	0.923398	76	Flavonoids
CSS0045693 (interacts with) HMDB0002755	0.00121092	0.815925	76	Flavonoids
CSS0045693 (interacts with) HMDB0002269	0.00059771	0.841623	76	Polyketides[PK]
CSS0045693 (interacts with) HMDB0002107	0.00036792	0.857053	76	Benzene and derivatives
CSS0045693 (interacts with) HMDB0001043	0.00184015	0.798607	76	Fatty acyls[FA]
CSS0045693 (interacts with) HMDB0000152	0.000491618	0.848039	76	Benzene and derivatives
CSS0045693 (interacts with) C21298	0.000629394	0.839879	76	Benzene and derivatives
CSS0045693 (interacts with) C20975	0.00273323	0.780598	76	Polyketides[PK]
CSS0045693 (interacts with) C19594	0.00019149	0.875358	76	Polyketides[PK]
CSS0045693 (interacts with) C19243	0.000344647	0.859006	76	Terpenoids
CSS0045693 (interacts with) C17858	0.00087752	0.82816	76	Terpenoids
CSS0045693 (interacts with) C16911	0.00023406	0.870009	76	Polyketides[PK]
CSS0045693 (interacts with) C16370	0.000642671	0.839169	76	Flavonoids
CSS0045693 (interacts with) C16238	0.000986298	0.823824	76	Purines and derivatives
CSS0045693 (interacts with) C16195	0.000396164	0.854808	76	Flavonoids
CSS0045693 (interacts with) C12667	0.000855496	0.829088	76	Flavonoids
CSS0045693 (interacts with) C12540	0.000387171	0.855509	76	Benzene and derivatives
CSS0045693 (interacts with) C12092	0.00282989	0.778934	76	Fatty acyls[FA]
CSS0045693 (interacts with) C10223	0.000257025	0.867433	76	Flavonoids
CSS0045693 (interacts with) C10217	0.000652978	0.838625	76	Polyketides[PK]
CSS0045693 (interacts with) C09972	0.000249504	0.868256	76	Flavonoids
CSS0045693 (interacts with) C09649	0.000581163	0.842562	76	Terpenoids
CSS0045693 (interacts with) C09401	0.000697172	0.836367	76	Terpenoids
CSS0045693 (interacts with) C08718	0.000581435	0.842547	76	Flavonoids
CSS0045693 (interacts with) C06801	0.000456242	0.850417	76	Polyketides[PK]
CSS0045693 (interacts with) C05622	0.00232773	0.788111	76	Flavonoids
CSS0045693 (interacts with) C01839	0.000808062	0.831151	76	Polyketides[PK]
CSS0045576 (interacts with) Uwebraunia	0.00505784	0.748973	118	/
CSS0045576 (interacts with) 9.866_327.15924	2.65896e-06	0.948329	118	Phenols and derivatives
CSS0045576 (interacts with) 9.013_519.20117	3.33764e-09	0.986591	118	Phenols and derivatives
CSS0045576 (interacts with) 8.46_449.10791	1.05229e-08	0.98311	118	Flavonoids
CSS0045576 (interacts with) 7.677_271.06191	6.5232e-09	0.984658	118	Flavonoids
CSS0045576 (interacts with) 7.366_561.24449	3.45255e-09	0.9865	118	Flavonoids
CSS0045576 (interacts with) 4.468_183.02998	5.27661e-11	0.994165	118	Phenols and derivatives
CSS0045576 (interacts with) Reference946	1.561e-10	0.992748	118	Flavonoids
CSS0045576 (interacts with) HMDB0038361	4.36912e-10	0.991085	118	Flavonoids
CSS0045576 (interacts with) HMDB0033953	2.5304e-09	0.987317	118	Flavonoids
CSS0045576 (interacts with) HMDB0030796	3.84344e-09	0.986206	118	Flavonoids
CSS0045576 (interacts with) HMDB0013677	7.1749e-09	0.984362	118	Benzene and derivatives
CSS0045576 (interacts with) HMDB0005810	1.44486e-07	0.971366	118	Flavonoids
CSS0045576 (interacts with) HMDB0003153	7.41017e-07	0.960141	236	Flavonoids
CSS0045576 (interacts with) HMDB0002755	1.5072e-09	0.98857	118	Flavonoids
CSS0045576 (interacts with) HMDB0002269	4.28212e-10	0.991121	118	Polyketides[PK]
CSS0045576 (interacts with) HMDB0002107	1.24222e-09	0.989005	118	Benzene and derivatives
CSS0045576 (interacts with) HMDB0001043	1.28729e-06	0.955414	118	Fatty acyls[FA]
CSS0045576 (interacts with) HMDB0000152	7.83253e-09	0.984084	118	Benzene and derivatives
CSS0045576 (interacts with) C21298	1.10659e-09	0.989257	118	Benzene and derivatives
CSS0045576 (interacts with) C20975	4.76966e-07	0.963545	118	Polyketides[PK]
CSS0045576 (interacts with) C19594	2.56057e-09	0.987287	118	Polyketides[PK]
CSS0045576 (interacts with) C19243	1.8561e-10	0.992491	118	Terpenoids
CSS0045576 (interacts with) C17858	2.99179e-10	0.991737	118	Terpenoids
CSS0045576 (interacts with) C16911	2.20177e-09	0.987666	118	Polyketides[PK]
CSS0045576 (interacts with) C16370	9.39337e-11	0.99345	118	Flavonoids
CSS0045576 (interacts with) C16238	1.21514e-08	0.982614	118	Purines and derivatives
CSS0045576 (interacts with) C16195	2.45016e-09	0.987399	118	Flavonoids
CSS0045576 (interacts with) C12667	1.43946e-09	0.988675	118	Flavonoids
CSS0045576 (interacts with) C12540	2.45244e-06	0.949172	118	Benzene and derivatives
CSS0045576 (interacts with) C12092	5.22109e-07	0.962871	118	Fatty acyls[FA]
CSS0045576 (interacts with) C10223	8.20762e-09	0.983933	118	Flavonoids
CSS0045576 (interacts with) C10217	3.44787e-09	0.986504	118	Polyketides[PK]
CSS0045576 (interacts with) C09972	2.42975e-08	0.980012	118	Flavonoids
CSS0045576 (interacts with) C09649	2.74113e-10	0.991881	118	Terpenoids
CSS0045576 (interacts with) C09401	1.07312e-07	0.973035	118	Terpenoids
CSS0045576 (interacts with) C08718	4.41558e-10	0.991066	118	Flavonoids
CSS0045576 (interacts with) C06801	2.43025e-10	0.992074	118	Polyketides[PK]
CSS0045576 (interacts with) C05622	3.26192e-06	0.946133	118	Flavonoids
CSS0045576 (interacts with) C01839	6.24261e-10	0.990423	118	Polyketides[PK]
CSS0044996 (interacts with) Uwebraunia	0.00538164	0.745514	176	/
CSS0044996 (interacts with) 9.866_327.15924	1.90154e-06	0.951736	176	Phenols and derivatives
CSS0044996 (interacts with) 9.013_519.20117	1.17925e-10	0.993144	176	Phenols and derivatives
CSS0044996 (interacts with) 8.46_449.10791	1.25755e-08	0.982494	176	Flavonoids
CSS0044996 (interacts with) 7.677_271.06191	4.74017e-10	0.990938	176	Flavonoids
CSS0044996 (interacts with) 7.366_561.24449	4.71069e-11	0.994296	176	Flavonoids
CSS0044996 (interacts with) 4.468_183.02998	5.93825e-12	0.996233	176	Phenols and derivatives
CSS0044996 (interacts with) Reference946	4.37594e-11	0.994379	176	Flavonoids
CSS0044996 (interacts with) HMDB0038361	1.91713e-11	0.995236	176	Flavonoids
CSS0044996 (interacts with) HMDB0033953	1.30432e-09	0.988897	176	Flavonoids
CSS0044996 (interacts with) HMDB0030796	3.15318e-10	0.99165	176	Flavonoids
CSS0044996 (interacts with) HMDB0013677	4.69485e-12	0.996406	176	Benzene and derivatives
CSS0044996 (interacts with) HMDB0005810	3.02561e-09	0.986853	176	Flavonoids
CSS0044996 (interacts with) HMDB0003153	1.41841e-07	0.971473	352	Flavonoids
CSS0044996 (interacts with) HMDB0002755	9.50656e-10	0.98958	176	Flavonoids
CSS0044996 (interacts with) HMDB0002269	7.06616e-12	0.996099	176	Polyketides[PK]
CSS0044996 (interacts with) HMDB0002107	2.2655e-12	0.996894	176	Benzene and derivatives
CSS0044996 (interacts with) HMDB0001043	2.38544e-06	0.949458	176	Fatty acyls[FA]
CSS0044996 (interacts with) HMDB0000152	2.30547e-08	0.980222	176	Benzene and derivatives
CSS0044996 (interacts with) C21298	3.39868e-10	0.991523	176	Benzene and derivatives
CSS0044996 (interacts with) C20975	3.61465e-06	0.944994	176	Polyketides[PK]
CSS0044996 (interacts with) C19594	2.79724e-11	0.994861	176	Polyketides[PK]
CSS0044996 (interacts with) C19243	2.19711e-10	0.992233	176	Terpenoids
CSS0044996 (interacts with) C17858	2.39435e-10	0.992098	176	Terpenoids
CSS0044996 (interacts with) C16911	4.84263e-09	0.98555	176	Polyketides[PK]
CSS0044996 (interacts with) C16370	6.11945e-11	0.993989	176	Flavonoids
CSS0044996 (interacts with) C16238	1.01747e-10	0.993344	176	Purines and derivatives
CSS0044996 (interacts with) C16195	2.50193e-10	0.992028	176	Flavonoids
CSS0044996 (interacts with) C12667	4.19274e-10	0.991158	176	Flavonoids
CSS0044996 (interacts with) C12540	1.57022e-07	0.970881	176	Benzene and derivatives
CSS0044996 (interacts with) C12092	3.87191e-06	0.944218	176	Fatty acyls[FA]
CSS0044996 (interacts with) C10223	2.67651e-11	0.994907	176	Flavonoids
CSS0044996 (interacts with) C10217	2.55572e-12	0.996818	176	Polyketides[PK]
CSS0044996 (interacts with) C09972	7.29374e-10	0.99012	176	Flavonoids
CSS0044996 (interacts with) C09649	1.4565e-10	0.992848	176	Terpenoids
CSS0044996 (interacts with) C09401	4.06638e-10	0.991212	176	Terpenoids
CSS0044996 (interacts with) C08718	6.68739e-11	0.993881	176	Flavonoids
CSS0044996 (interacts with) C06801	4.58698e-12	0.996423	176	Polyketides[PK]
CSS0044996 (interacts with) C05622	7.89031e-06	0.93549	176	Flavonoids
CSS0044996 (interacts with) C01839	9.95694e-12	0.995822	176	Polyketides[PK]
CSS0044933 (interacts with) Coniosporium	0.00790898	0.722825	13	/
CSS0044933 (interacts with) 9.866_327.15924	0.00883616	0.715877	13.333333333333332	Phenols and derivatives
CSS0044933 (interacts with) 9.013_519.20117	0.0101679	0.706793	13.333333333333332	Phenols and derivatives
CSS0044933 (interacts with) 8.46_449.10791	0.0102027	0.706568	13.333333333333332	Flavonoids
CSS0044933 (interacts with) 7.677_271.06191	0.0100262	0.707716	13.333333333333332	Flavonoids
CSS0044933 (interacts with) 7.366_561.24449	0.0139199	0.685243	13.333333333333332	Flavonoids
CSS0044933 (interacts with) 4.468_183.02998	0.0136574	0.6866	13.333333333333332	Phenols and derivatives
CSS0044933 (interacts with) Reference946	0.0167821	0.671549	13.333333333333332	Flavonoids
CSS0044933 (interacts with) HMDB0038361	0.0176043	0.667936	13.333333333333332	Flavonoids
CSS0044933 (interacts with) HMDB0033953	0.00535509	0.745791	13.333333333333332	Flavonoids
CSS0044933 (interacts with) HMDB0030796	0.0148344	0.680659	13.333333333333332	Flavonoids
CSS0044933 (interacts with) HMDB0013677	0.0101497	0.706911	13.333333333333332	Benzene and derivatives
CSS0044933 (interacts with) HMDB0005810	0.0189717	0.662192	13.333333333333332	Flavonoids
CSS0044933 (interacts with) HMDB0003153	0.00285522	0.778505	13.333333333333332	Flavonoids
CSS0044933 (interacts with) HMDB0002755	0.0158341	0.67588	13.333333333333332	Flavonoids
CSS0044933 (interacts with) HMDB0002269	0.0152606	0.678593	13.333333333333332	Polyketides[PK]
CSS0044933 (interacts with) HMDB0002107	0.00870929	0.716795	13.333333333333332	Benzene and derivatives
CSS0044933 (interacts with) HMDB0001043	0.0530182	0.569958	13.333333333333332	Fatty acyls[FA]
CSS0044933 (interacts with) HMDB0000152	0.00929336	0.71265	13.333333333333332	Benzene and derivatives
CSS0044933 (interacts with) C21298	0.0124139	0.693303	13.333333333333332	Benzene and derivatives
CSS0044933 (interacts with) C20975	0.0222002	0.649743	13.333333333333332	Polyketides[PK]
CSS0044933 (interacts with) C19594	0.00675441	0.732388	13.333333333333332	Polyketides[PK]
CSS0044933 (interacts with) C19243	0.012999	0.69009	13.333333333333332	Terpenoids
CSS0044933 (interacts with) C17858	0.019324	0.660762	13.333333333333332	Terpenoids
CSS0044933 (interacts with) C16911	0.0111493	0.700651	13.333333333333332	Polyketides[PK]
CSS0044933 (interacts with) C16370	0.012613	0.692198	13.333333333333332	Flavonoids
CSS0044933 (interacts with) C16238	0.0162759	0.673839	13.333333333333332	Purines and derivatives
CSS0044933 (interacts with) C16195	0.0075139	0.725972	13.333333333333332	Flavonoids
CSS0044933 (interacts with) C12667	0.0170826	0.670214	13.333333333333332	Flavonoids
CSS0044933 (interacts with) C12540	0.0100008	0.707883	13.333333333333332	Benzene and derivatives
CSS0044933 (interacts with) C12092	0.0465349	0.583223	13.333333333333332	Fatty acyls[FA]
CSS0044933 (interacts with) C10223	0.00533722	0.745979	13.333333333333332	Flavonoids
CSS0044933 (interacts with) C10217	0.0102551	0.70623	13.333333333333332	Polyketides[PK]
CSS0044933 (interacts with) C09972	0.00889892	0.715427	13.333333333333332	Flavonoids
CSS0044933 (interacts with) C09649	0.0108713	0.702349	13.333333333333332	Terpenoids
CSS0044933 (interacts with) C09401	0.00669767	0.732889	13.333333333333332	Terpenoids
CSS0044933 (interacts with) C08718	0.0101897	0.706652	13.333333333333332	Flavonoids
CSS0044933 (interacts with) C06801	0.0103595	0.705561	13.333333333333332	Polyketides[PK]
CSS0044933 (interacts with) C05622	0.0733423	0.534594	13.333333333333332	Flavonoids
CSS0044933 (interacts with) C01839	0.0125885	0.692332	13.333333333333332	Polyketides[PK]
CSS0044509 (interacts with) Uwebraunia	0.0004585	0.850261	61	/
CSS0044509 (interacts with) Coniosporium	0.00245431	0.785665	61	/
CSS0044509 (interacts with) 9.866_327.15924	0.000317022	0.861462	61	Phenols and derivatives
CSS0044509 (interacts with) 9.013_519.20117	1.90292e-05	0.922734	61	Phenols and derivatives
CSS0044509 (interacts with) 8.46_449.10791	0.000142013	0.8829	61	Flavonoids
CSS0044509 (interacts with) 7.677_271.06191	8.53047e-05	0.894682	61	Flavonoids
CSS0044509 (interacts with) 7.366_561.24449	0.000186824	0.876	61	Flavonoids
CSS0044509 (interacts with) 4.468_183.02998	9.19606e-05	0.893026	61	Phenols and derivatives
CSS0044509 (interacts with) Reference946	0.00012283	0.886388	61	Flavonoids
CSS0044509 (interacts with) HMDB0038361	0.000169967	0.878426	61	Flavonoids
CSS0044509 (interacts with) HMDB0033953	5.95341e-05	0.902249	61	Flavonoids
CSS0044509 (interacts with) HMDB0030796	0.000111406	0.888674	61	Flavonoids
CSS0044509 (interacts with) HMDB0013677	0.000100722	0.890984	61	Benzene and derivatives
CSS0044509 (interacts with) HMDB0005810	4.41294e-05	0.908117	61	Flavonoids
CSS0044509 (interacts with) HMDB0003153	2.16264e-06	0.950456	61	Flavonoids
CSS0044509 (interacts with) HMDB0002755	0.000257207	0.867413	61	Flavonoids
CSS0044509 (interacts with) HMDB0002269	0.000107426	0.889513	61	Polyketides[PK]
CSS0044509 (interacts with) HMDB0002107	9.82287e-05	0.89155	61	Benzene and derivatives
CSS0044509 (interacts with) HMDB0001043	0.000498314	0.847604	61	Fatty acyls[FA]
CSS0044509 (interacts with) HMDB0000152	0.000126178	0.88575	61	Benzene and derivatives
CSS0044509 (interacts with) C21298	0.000144998	0.882391	61	Benzene and derivatives
CSS0044509 (interacts with) C20975	0.00158828	0.804891	61	Polyketides[PK]
CSS0044509 (interacts with) C19594	3.73379e-05	0.911233	61	Polyketides[PK]
CSS0044509 (interacts with) C19243	0.000133031	0.884484	61	Terpenoids
CSS0044509 (interacts with) C17858	0.000144406	0.882492	61	Terpenoids
CSS0044509 (interacts with) C16911	5.31503e-05	0.904516	61	Polyketides[PK]
CSS0044509 (interacts with) C16370	0.000181507	0.876746	61	Flavonoids
CSS0044509 (interacts with) C16238	5.60965e-05	0.903444	61	Purines and derivatives
CSS0044509 (interacts with) C16195	8.48572e-05	0.894797	61	Flavonoids
CSS0044509 (interacts with) C12667	0.000108287	0.889329	61	Flavonoids
CSS0044509 (interacts with) C12540	1.1661e-05	0.93012	61	Benzene and derivatives
CSS0044509 (interacts with) C12092	0.000377978	0.856238	61	Fatty acyls[FA]
CSS0044509 (interacts with) C10223	3.93565e-05	0.910263	61	Flavonoids
CSS0044509 (interacts with) C10217	0.000130202	0.885001	61	Polyketides[PK]
CSS0044509 (interacts with) C09972	7.91414e-05	0.896308	61	Flavonoids
CSS0044509 (interacts with) C09649	0.000145833	0.88225	61	Terpenoids
CSS0044509 (interacts with) C09401	4.93546e-05	0.905968	61	Terpenoids
CSS0044509 (interacts with) C08718	0.000154889	0.880761	61	Flavonoids
CSS0044509 (interacts with) C06801	8.55791e-05	0.894611	61	Polyketides[PK]
CSS0044509 (interacts with) C05622	0.00126454	0.814209	61	Flavonoids
CSS0044509 (interacts with) C01839	0.000155143	0.88072	61	Polyketides[PK]
CSS0044292 (interacts with) Penicillium	0.000550995	0.844329	105	/
CSS0044292 (interacts with) 9.866_327.15924	0.0254456	-0.638494	107.69230769230742	Phenols and derivatives
CSS0044292 (interacts with) 9.013_519.20117	0.0174035	-0.668807	107.69230769230742	Phenols and derivatives
CSS0044292 (interacts with) 8.46_449.10791	0.0264419	-0.635251	107.69230769230742	Flavonoids
CSS0044292 (interacts with) 7.677_271.06191	0.0270925	-0.63318	107.69230769230742	Flavonoids
CSS0044292 (interacts with) 7.366_561.24449	0.0211422	-0.653668	107.69230769230742	Flavonoids
CSS0044292 (interacts with) 4.468_183.02998	0.0247822	-0.640705	107.69230769230742	Phenols and derivatives
CSS0044292 (interacts with) Reference946	0.0235841	-0.644809	107.69230769230742	Flavonoids
CSS0044292 (interacts with) HMDB0038361	0.0223412	-0.64923	107.69230769230742	Flavonoids
CSS0044292 (interacts with) HMDB0033953	0.0252978	-0.638983	107.69230769230742	Flavonoids
CSS0044292 (interacts with) HMDB0030796	0.0133657	-0.688131	107.69230769230742	Flavonoids
CSS0044292 (interacts with) HMDB0013677	0.0229949	-0.646883	107.69230769230742	Benzene and derivatives
CSS0044292 (interacts with) HMDB0005810	0.0200554	-0.657852	107.69230769230742	Flavonoids
CSS0044292 (interacts with) HMDB0003153	0.0333972	-0.614766	212.69230769230737	Flavonoids
CSS0044292 (interacts with) HMDB0002755	0.0233717	-0.645553	107.69230769230742	Flavonoids
CSS0044292 (interacts with) HMDB0002269	0.0237759	-0.644142	107.69230769230742	Polyketides[PK]
CSS0044292 (interacts with) HMDB0002107	0.0238769	-0.643793	107.69230769230742	Benzene and derivatives
CSS0044292 (interacts with) HMDB0001043	0.0032141	-0.772719	107.69230769230742	Fatty acyls[FA]
CSS0044292 (interacts with) HMDB0000152	0.0287273	-0.628131	107.69230769230742	Benzene and derivatives
CSS0044292 (interacts with) C21298	0.0207184	-0.655281	107.69230769230742	Benzene and derivatives
CSS0044292 (interacts with) C20975	0.0418297	-0.593691	107.69230769230742	Polyketides[PK]
CSS0044292 (interacts with) C19594	0.0228941	-0.647242	107.69230769230742	Polyketides[PK]
CSS0044292 (interacts with) C19243	0.0230688	-0.646621	107.69230769230742	Terpenoids
CSS0044292 (interacts with) C17858	0.018897	-0.662498	107.69230769230742	Terpenoids
CSS0044292 (interacts with) C16911	0.0236198	-0.644685	107.69230769230742	Polyketides[PK]
CSS0044292 (interacts with) C16370	0.0254824	-0.638373	107.69230769230742	Flavonoids
CSS0044292 (interacts with) C16238	0.018998	-0.662085	107.69230769230742	Purines and derivatives
CSS0044292 (interacts with) C16195	0.0289492	-0.627463	107.69230769230742	Flavonoids
CSS0044292 (interacts with) C12667	0.0200017	-0.658063	107.69230769230742	Flavonoids
CSS0044292 (interacts with) C12540	0.0289419	-0.627484	107.69230769230742	Benzene and derivatives
CSS0044292 (interacts with) C12092	0.00876687	-0.716377	107.69230769230742	Fatty acyls[FA]
CSS0044292 (interacts with) C10223	0.0224565	-0.648812	107.69230769230742	Flavonoids
CSS0044292 (interacts with) C10217	0.0213199	-0.652999	107.69230769230742	Polyketides[PK]
CSS0044292 (interacts with) C09972	0.0319425	-0.618777	107.69230769230742	Flavonoids
CSS0044292 (interacts with) C09649	0.0247931	-0.640668	107.69230769230742	Terpenoids
CSS0044292 (interacts with) C09401	0.0216865	-0.651631	107.69230769230742	Terpenoids
CSS0044292 (interacts with) C08718	0.024999	-0.639978	107.69230769230742	Flavonoids
CSS0044292 (interacts with) C06801	0.0240605	-0.643159	107.69230769230742	Polyketides[PK]
CSS0044292 (interacts with) C05622	0.0490405	-0.577952	107.69230769230742	Flavonoids
CSS0044292 (interacts with) C01839	0.024676	-0.641063	107.69230769230742	Polyketides[PK]
CSS0043895 (interacts with) Uwebraunia	0.0012247	0.815479	151	/
CSS0043895 (interacts with) 9.866_327.15924	0.0235364	0.644976	151	Phenols and derivatives
CSS0043895 (interacts with) 9.013_519.20117	0.0208136	0.654916	151	Phenols and derivatives
CSS0043895 (interacts with) 8.46_449.10791	0.0520792	0.571806	151	Flavonoids
CSS0043895 (interacts with) 7.677_271.06191	0.0414028	0.594682	151	Flavonoids
CSS0043895 (interacts with) 7.366_561.24449	0.034893	0.610771	151	Flavonoids
CSS0043895 (interacts with) 4.468_183.02998	0.021648	0.651774	151	Phenols and derivatives
CSS0043895 (interacts with) Reference946	0.0237613	0.644193	151	Flavonoids
CSS0043895 (interacts with) HMDB0038361	0.0254719	0.638407	151	Flavonoids
CSS0043895 (interacts with) HMDB0033953	0.0428937	0.591254	151	Flavonoids
CSS0043895 (interacts with) HMDB0030796	0.0314318	0.620216	151	Flavonoids
CSS0043895 (interacts with) HMDB0013677	0.0352821	0.609751	151	Benzene and derivatives
CSS0043895 (interacts with) HMDB0005810	0.0188088	0.66286	151	Flavonoids
CSS0043895 (interacts with) HMDB0003153	0.0103695	0.705496	302	Flavonoids
CSS0043895 (interacts with) HMDB0002755	0.043856	0.589086	151	Flavonoids
CSS0043895 (interacts with) HMDB0002269	0.0181054	0.665795	151	Polyketides[PK]
CSS0043895 (interacts with) HMDB0002107	0.0300222	0.624278	151	Benzene and derivatives
CSS0043895 (interacts with) HMDB0001043	0.0289206	0.627548	151	Fatty acyls[FA]
CSS0043895 (interacts with) HMDB0000152	0.0426424	0.591826	151	Benzene and derivatives
CSS0043895 (interacts with) C21298	0.0344074	0.612054	151	Benzene and derivatives
CSS0043895 (interacts with) C20975	0.0941605	0.504806	151	Polyketides[PK]
CSS0043895 (interacts with) C19594	0.0234072	0.645428	151	Polyketides[PK]
CSS0043895 (interacts with) C19243	0.0241521	0.642845	151	Terpenoids
CSS0043895 (interacts with) C17858	0.0235798	0.644824	151	Terpenoids
CSS0043895 (interacts with) C16911	0.0183316	0.664842	151	Polyketides[PK]
CSS0043895 (interacts with) C16370	0.033186	0.615341	151	Flavonoids
CSS0043895 (interacts with) C16238	0.0231536	0.646321	151	Purines and derivatives
CSS0043895 (interacts with) C16195	0.0415925	0.594241	151	Flavonoids
CSS0043895 (interacts with) C12667	0.0260525	0.636508	151	Flavonoids
CSS0043895 (interacts with) C12540	0.00555973	0.743678	151	Benzene and derivatives
CSS0043895 (interacts with) C12092	0.0141696	0.68397	151	Fatty acyls[FA]
CSS0043895 (interacts with) C10223	0.0348218	0.610958	151	Flavonoids
CSS0043895 (interacts with) C10217	0.0331277	0.6155	151	Polyketides[PK]
CSS0043895 (interacts with) C09972	0.0130373	0.689884	151	Flavonoids
CSS0043895 (interacts with) C09649	0.0384687	0.601692	151	Terpenoids
CSS0043895 (interacts with) C09401	0.046178	0.58399	151	Terpenoids
CSS0043895 (interacts with) C08718	0.0396972	0.598712	151	Flavonoids
CSS0043895 (interacts with) C06801	0.0284854	0.628865	151	Polyketides[PK]
CSS0043895 (interacts with) C05622	0.00154325	0.806094	151	Flavonoids
CSS0043895 (interacts with) C01839	0.0341495	0.612741	151	Polyketides[PK]
CSS0043089 (interacts with) Uwebraunia	0.00324117	0.772303	222	/
CSS0043089 (interacts with) 9.866_327.15924	1.95293e-06	0.951474	222	Phenols and derivatives
CSS0043089 (interacts with) 9.013_519.20117	3.98087e-10	0.99125	222	Phenols and derivatives
CSS0043089 (interacts with) 8.46_449.10791	1.64046e-11	0.995382	222	Flavonoids
CSS0043089 (interacts with) 7.677_271.06191	1.31553e-10	0.992992	222	Flavonoids
CSS0043089 (interacts with) 7.366_561.24449	4.95823e-09	0.985481	222	Flavonoids
CSS0043089 (interacts with) 4.468_183.02998	5.14691e-10	0.990787	222	Phenols and derivatives
CSS0043089 (interacts with) Reference946	2.974e-10	0.991747	222	Flavonoids
CSS0043089 (interacts with) HMDB0038361	2.45828e-09	0.98739	222	Flavonoids
CSS0043089 (interacts with) HMDB0033953	2.05669e-09	0.987834	222	Flavonoids
CSS0043089 (interacts with) HMDB0030796	3.8679e-10	0.9913	222	Flavonoids
CSS0043089 (interacts with) HMDB0013677	2.07526e-09	0.987812	222	Benzene and derivatives
CSS0043089 (interacts with) HMDB0005810	1.19148e-08	0.982683	222	Flavonoids
CSS0043089 (interacts with) HMDB0003153	8.6752e-07	0.958846	444	Flavonoids
CSS0043089 (interacts with) HMDB0002755	1.16009e-10	0.993167	222	Flavonoids
CSS0043089 (interacts with) HMDB0002269	1.13454e-08	0.982852	222	Polyketides[PK]
CSS0043089 (interacts with) HMDB0002107	2.39571e-09	0.987455	222	Benzene and derivatives
CSS0043089 (interacts with) HMDB0001043	3.34234e-07	0.966076	222	Fatty acyls[FA]
CSS0043089 (interacts with) HMDB0000152	1.15974e-09	0.989156	222	Benzene and derivatives
CSS0043089 (interacts with) C21298	1.48723e-09	0.988601	222	Benzene and derivatives
CSS0043089 (interacts with) C20975	1.26239e-07	0.972136	222	Polyketides[PK]
CSS0043089 (interacts with) C19594	2.02972e-08	0.980723	222	Polyketides[PK]
CSS0043089 (interacts with) C19243	3.88867e-09	0.986173	222	Terpenoids
CSS0043089 (interacts with) C17858	5.24788e-11	0.994171	222	Terpenoids
CSS0043089 (interacts with) C16911	3.51414e-08	0.97847	222	Polyketides[PK]
CSS0043089 (interacts with) C16370	9.39979e-10	0.989604	222	Flavonoids
CSS0043089 (interacts with) C16238	3.07926e-10	0.991689	222	Purines and derivatives
CSS0043089 (interacts with) C16195	3.49987e-10	0.991473	222	Flavonoids
CSS0043089 (interacts with) C12667	3.83206e-10	0.991316	222	Flavonoids
CSS0043089 (interacts with) C12540	1.15059e-05	0.930312	222	Benzene and derivatives
CSS0043089 (interacts with) C12092	1.4654e-06	0.954225	222	Fatty acyls[FA]
CSS0043089 (interacts with) C10223	4.99016e-09	0.985463	222	Flavonoids
CSS0043089 (interacts with) C10217	1.50359e-08	0.981853	222	Polyketides[PK]
CSS0043089 (interacts with) C09972	1.39019e-07	0.971588	222	Flavonoids
CSS0043089 (interacts with) C09649	1.37773e-10	0.992927	222	Terpenoids
CSS0043089 (interacts with) C09401	2.29274e-09	0.987566	222	Terpenoids
CSS0043089 (interacts with) C08718	4.44463e-10	0.991054	222	Flavonoids
CSS0043089 (interacts with) C06801	4.40062e-10	0.991072	222	Polyketides[PK]
CSS0043089 (interacts with) C05622	6.00769e-05	0.902065	222	Flavonoids
CSS0043089 (interacts with) C01839	3.4499e-10	0.991498	222	Polyketides[PK]
CSS0041743 (interacts with) Penicillium	2.93483e-05	0.915531	48	/
CSS0041743 (interacts with) 9.866_327.15924	0.00591754	-0.740119	49.23076923076917	Phenols and derivatives
CSS0041743 (interacts with) 9.013_519.20117	0.0148967	-0.680354	49.23076923076917	Phenols and derivatives
CSS0041743 (interacts with) 8.46_449.10791	0.0127616	-0.691381	49.23076923076917	Flavonoids
CSS0041743 (interacts with) 7.677_271.06191	0.0145418	-0.682102	49.23076923076917	Flavonoids
CSS0041743 (interacts with) 7.366_561.24449	0.0152959	-0.678424	49.23076923076917	Flavonoids
CSS0041743 (interacts with) 4.468_183.02998	0.015441	-0.677732	49.23076923076917	Phenols and derivatives
CSS0041743 (interacts with) Reference946	0.0136376	-0.686703	49.23076923076917	Flavonoids
CSS0041743 (interacts with) HMDB0038361	0.0153056	-0.678378	49.23076923076917	Flavonoids
CSS0041743 (interacts with) HMDB0033953	0.0123722	-0.693536	49.23076923076917	Flavonoids
CSS0041743 (interacts with) HMDB0030796	0.0140874	-0.684387	49.23076923076917	Flavonoids
CSS0041743 (interacts with) HMDB0013677	0.0120227	-0.695515	49.23076923076917	Benzene and derivatives
CSS0041743 (interacts with) HMDB0005810	0.0173545	-0.669021	49.23076923076917	Flavonoids
CSS0041743 (interacts with) HMDB0003153	0.0186515	-0.66351	97.23076923076911	Flavonoids
CSS0041743 (interacts with) HMDB0002755	0.0121753	-0.694646	49.23076923076917	Flavonoids
CSS0041743 (interacts with) HMDB0002269	0.0165005	-0.672816	49.23076923076917	Polyketides[PK]
CSS0041743 (interacts with) HMDB0002107	0.0154429	-0.677723	49.23076923076917	Benzene and derivatives
CSS0041743 (interacts with) HMDB0001043	0.0161438	-0.674445	49.23076923076917	Fatty acyls[FA]
CSS0041743 (interacts with) HMDB0000152	0.0125727	-0.69242	49.23076923076917	Benzene and derivatives
CSS0041743 (interacts with) C21298	0.0134168	-0.687861	49.23076923076917	Benzene and derivatives
CSS0041743 (interacts with) C20975	0.0134951	-0.687449	49.23076923076917	Polyketides[PK]
CSS0041743 (interacts with) C19594	0.0166267	-0.672247	49.23076923076917	Polyketides[PK]
CSS0041743 (interacts with) C19243	0.0179815	-0.66632	49.23076923076917	Terpenoids
CSS0041743 (interacts with) C17858	0.0114888	-0.69862	49.23076923076917	Terpenoids
CSS0041743 (interacts with) C16911	0.0209174	-0.65452	49.23076923076917	Polyketides[PK]
CSS0041743 (interacts with) C16370	0.0136143	-0.686824	49.23076923076917	Flavonoids
CSS0041743 (interacts with) C16238	0.014413	-0.682744	49.23076923076917	Purines and derivatives
CSS0041743 (interacts with) C16195	0.0181863	-0.665453	49.23076923076917	Flavonoids
CSS0041743 (interacts with) C12667	0.0153164	-0.678326	49.23076923076917	Flavonoids
CSS0041743 (interacts with) C12540	0.0227702	-0.647684	49.23076923076917	Benzene and derivatives
CSS0041743 (interacts with) C12092	0.00183818	-0.798653	49.23076923076917	Fatty acyls[FA]
CSS0041743 (interacts with) C10223	0.0133978	-0.687961	49.23076923076917	Flavonoids
CSS0041743 (interacts with) C10217	0.0134236	-0.687825	49.23076923076917	Polyketides[PK]
CSS0041743 (interacts with) C09972	0.0124108	-0.69332	49.23076923076917	Flavonoids
CSS0041743 (interacts with) C09649	0.0139361	-0.68516	49.23076923076917	Terpenoids
CSS0041743 (interacts with) C09401	0.0127683	-0.691344	49.23076923076917	Terpenoids
CSS0041743 (interacts with) C08718	0.0136725	-0.686521	49.23076923076917	Flavonoids
CSS0041743 (interacts with) C06801	0.0141245	-0.684199	49.23076923076917	Polyketides[PK]
CSS0041743 (interacts with) C05622	0.0322806	-0.617834	49.23076923076917	Flavonoids
CSS0041743 (interacts with) C01839	0.0132432	-0.68878	49.23076923076917	Polyketides[PK]
CSS0041618 (interacts with) Pleurodesmospora	0.00541455	0.745171	92	/
CSS0041618 (interacts with) 9.866_327.15924	0.00527095	0.746678	94.35897435897414	Phenols and derivatives
CSS0041618 (interacts with) 9.013_519.20117	0.00137115	0.810956	94.35897435897414	Phenols and derivatives
CSS0041618 (interacts with) 8.46_449.10791	0.000812613	0.830949	94.35897435897414	Flavonoids
CSS0041618 (interacts with) 7.677_271.06191	0.000953344	0.825097	94.35897435897414	Flavonoids
CSS0041618 (interacts with) 7.366_561.24449	0.000658451	0.838339	94.35897435897414	Flavonoids
CSS0041618 (interacts with) 4.468_183.02998	0.000562125	0.843669	94.35897435897414	Phenols and derivatives
CSS0041618 (interacts with) Reference946	0.000620947	0.840338	94.35897435897414	Flavonoids
CSS0041618 (interacts with) HMDB0038361	0.000536008	0.845235	94.35897435897414	Flavonoids
CSS0041618 (interacts with) HMDB0033953	0.000528475	0.845698	94.35897435897414	Flavonoids
CSS0041618 (interacts with) HMDB0030796	0.000940237	0.825613	94.35897435897414	Flavonoids
CSS0041618 (interacts with) HMDB0013677	0.00116401	0.817475	94.35897435897414	Benzene and derivatives
CSS0041618 (interacts with) HMDB0005810	0.00391372	0.762724	94.35897435897414	Flavonoids
CSS0041618 (interacts with) HMDB0003153	0.00295568	0.776832	186.35897435897408	Flavonoids
CSS0041618 (interacts with) HMDB0002755	0.000588719	0.842131	94.35897435897414	Flavonoids
CSS0041618 (interacts with) HMDB0002269	0.000596417	0.841696	94.35897435897414	Polyketides[PK]
CSS0041618 (interacts with) HMDB0002107	0.000617537	0.840524	94.35897435897414	Benzene and derivatives
CSS0041618 (interacts with) HMDB0001043	0.00173613	0.801117	94.35897435897414	Fatty acyls[FA]
CSS0041618 (interacts with) HMDB0000152	0.000550889	0.844336	94.35897435897414	Benzene and derivatives
CSS0041618 (interacts with) C21298	0.000590059	0.842055	94.35897435897414	Benzene and derivatives
CSS0041618 (interacts with) C20975	0.000268243	0.86624	94.35897435897414	Polyketides[PK]
CSS0041618 (interacts with) C19594	0.000678472	0.837308	94.35897435897414	Polyketides[PK]
CSS0041618 (interacts with) C19243	0.000364686	0.857318	94.35897435897414	Terpenoids
CSS0041618 (interacts with) C17858	0.000779689	0.83243	94.35897435897414	Terpenoids
CSS0041618 (interacts with) C16911	0.000503016	0.847301	94.35897435897414	Polyketides[PK]
CSS0041618 (interacts with) C16370	0.000334144	0.859921	94.35897435897414	Flavonoids
CSS0041618 (interacts with) C16238	0.00193459	0.79642	94.35897435897414	Purines and derivatives
CSS0041618 (interacts with) C16195	0.000711737	0.835646	94.35897435897414	Flavonoids
CSS0041618 (interacts with) C12667	0.000997944	0.823382	94.35897435897414	Flavonoids
CSS0041618 (interacts with) C12540	0.00405343	0.760893	94.35897435897414	Benzene and derivatives
CSS0041618 (interacts with) C12092	0.00236493	0.787382	94.35897435897414	Fatty acyls[FA]
CSS0041618 (interacts with) C10223	0.000986318	0.823824	94.35897435897414	Flavonoids
CSS0041618 (interacts with) C10217	0.000650398	0.838761	94.35897435897414	Polyketides[PK]
CSS0041618 (interacts with) C09972	0.0007706	0.832847	94.35897435897414	Flavonoids
CSS0041618 (interacts with) C09649	0.000451307	0.85076	94.35897435897414	Terpenoids
CSS0041618 (interacts with) C09401	0.00252596	0.784323	94.35897435897414	Terpenoids
CSS0041618 (interacts with) C08718	0.000448346	0.850968	94.35897435897414	Flavonoids
CSS0041618 (interacts with) C06801	0.000581401	0.842549	94.35897435897414	Polyketides[PK]
CSS0041618 (interacts with) C05622	0.000458544	0.850258	94.35897435897414	Flavonoids
CSS0041618 (interacts with) C01839	0.000563815	0.843569	94.35897435897414	Polyketides[PK]
CSS0041519 (interacts with) Uwebraunia	0.00139058	0.810385	134	/
CSS0041519 (interacts with) 9.866_327.15924	1.43947e-05	0.927037	134	Phenols and derivatives
CSS0041519 (interacts with) 9.013_519.20117	3.52805e-09	0.986441	134	Phenols and derivatives
CSS0041519 (interacts with) 8.46_449.10791	1.16003e-06	0.956347	134	Flavonoids
CSS0041519 (interacts with) 7.677_271.06191	2.89037e-07	0.967059	134	Flavonoids
CSS0041519 (interacts with) 7.366_561.24449	1.80151e-07	0.970061	134	Flavonoids
CSS0041519 (interacts with) 4.468_183.02998	3.76687e-08	0.978167	134	Phenols and derivatives
CSS0041519 (interacts with) Reference946	8.14462e-08	0.974494	134	Flavonoids
CSS0041519 (interacts with) HMDB0038361	1.23693e-07	0.97225	134	Flavonoids
CSS0041519 (interacts with) HMDB0033953	5.03826e-07	0.963138	134	Flavonoids
CSS0041519 (interacts with) HMDB0030796	1.35472e-07	0.971736	134	Flavonoids
CSS0041519 (interacts with) HMDB0013677	1.2239e-07	0.97231	134	Benzene and derivatives
CSS0041519 (interacts with) HMDB0005810	1.14459e-08	0.982822	134	Flavonoids
CSS0041519 (interacts with) HMDB0003153	2.57046e-07	0.967831	268	Flavonoids
CSS0041519 (interacts with) HMDB0002755	6.78912e-07	0.960842	134	Flavonoids
CSS0041519 (interacts with) HMDB0002269	2.74135e-08	0.979521	134	Polyketides[PK]
CSS0041519 (interacts with) HMDB0002107	1.0738e-07	0.973031	134	Benzene and derivatives
CSS0041519 (interacts with) HMDB0001043	4.52419e-06	0.942418	134	Fatty acyls[FA]
CSS0041519 (interacts with) HMDB0000152	1.7765e-06	0.952399	134	Benzene and derivatives
CSS0041519 (interacts with) C21298	1.5347e-07	0.971015	134	Benzene and derivatives
CSS0041519 (interacts with) C20975	5.42359e-05	0.904116	134	Polyketides[PK]
CSS0041519 (interacts with) C19594	3.26854e-08	0.978782	134	Polyketides[PK]
CSS0041519 (interacts with) C19243	1.07628e-07	0.973019	134	Terpenoids
CSS0041519 (interacts with) C17858	6.4481e-08	0.975668	134	Terpenoids
CSS0041519 (interacts with) C16911	1.90702e-08	0.980964	134	Polyketides[PK]
CSS0041519 (interacts with) C16370	3.23915e-07	0.966291	134	Flavonoids
CSS0041519 (interacts with) C16238	1.94304e-08	0.980892	134	Purines and derivatives
CSS0041519 (interacts with) C16195	3.00027e-07	0.966809	134	Flavonoids
CSS0041519 (interacts with) C12667	4.88964e-08	0.976988	134	Flavonoids
CSS0041519 (interacts with) C12540	5.73308e-08	0.976238	134	Benzene and derivatives
CSS0041519 (interacts with) C12092	3.47334e-06	0.945439	134	Fatty acyls[FA]
CSS0041519 (interacts with) C10223	9.4868e-08	0.973697	134	Flavonoids
CSS0041519 (interacts with) C10217	1.75984e-07	0.970202	134	Polyketides[PK]
CSS0041519 (interacts with) C09972	4.77951e-08	0.977094	134	Flavonoids
CSS0041519 (interacts with) C09649	3.02291e-07	0.966759	134	Terpenoids
CSS0041519 (interacts with) C09401	3.52579e-07	0.965708	134	Terpenoids
CSS0041519 (interacts with) C08718	3.73522e-07	0.965305	134	Flavonoids
CSS0041519 (interacts with) C06801	1.00184e-07	0.973406	134	Polyketides[PK]
CSS0041519 (interacts with) C05622	9.02067e-06	0.933699	134	Flavonoids
CSS0041519 (interacts with) C01839	1.74788e-07	0.970243	134	Polyketides[PK]
CSS0041252 (interacts with) Pleurodesmospora	0.00239691	0.786762	203	/
CSS0041252 (interacts with) 9.866_327.15924	0.00499997	0.749608	208.20512820512758	Phenols and derivatives
CSS0041252 (interacts with) 9.013_519.20117	0.00194216	0.796248	208.20512820512758	Phenols and derivatives
CSS0041252 (interacts with) 8.46_449.10791	0.000498637	0.847583	208.20512820512758	Flavonoids
CSS0041252 (interacts with) 7.677_271.06191	0.000831363	0.830126	208.20512820512758	Flavonoids
CSS0041252 (interacts with) 7.366_561.24449	0.00121151	0.815906	208.20512820512758	Flavonoids
CSS0041252 (interacts with) 4.468_183.02998	0.00146126	0.808356	208.20512820512758	Phenols and derivatives
CSS0041252 (interacts with) Reference946	0.00150841	0.807044	208.20512820512758	Flavonoids
CSS0041252 (interacts with) HMDB0038361	0.00152373	0.806624	208.20512820512758	Flavonoids
CSS0041252 (interacts with) HMDB0033953	0.000306658	0.862427	208.20512820512758	Flavonoids
CSS0041252 (interacts with) HMDB0030796	0.00142265	0.809455	208.20512820512758	Flavonoids
CSS0041252 (interacts with) HMDB0013677	0.0012452	0.814821	208.20512820512758	Benzene and derivatives
CSS0041252 (interacts with) HMDB0005810	0.00618352	0.737578	208.20512820512758	Flavonoids
CSS0041252 (interacts with) HMDB0003153	0.00327759	0.771747	411.2051282051297	Flavonoids
CSS0041252 (interacts with) HMDB0002755	0.000757304	0.833465	208.20512820512758	Flavonoids
CSS0041252 (interacts with) HMDB0002269	0.002045	0.793965	208.20512820512758	Polyketides[PK]
CSS0041252 (interacts with) HMDB0002107	0.00101309	0.822814	208.20512820512758	Benzene and derivatives
CSS0041252 (interacts with) HMDB0001043	0.00473563	0.752585	208.20512820512758	Fatty acyls[FA]
CSS0041252 (interacts with) HMDB0000152	0.00042941	0.852319	208.20512820512758	Benzene and derivatives
CSS0041252 (interacts with) C21298	0.000915587	0.826598	208.20512820512758	Benzene and derivatives
CSS0041252 (interacts with) C20975	0.000187524	0.875903	208.20512820512758	Polyketides[PK]
CSS0041252 (interacts with) C19594	0.00109929	0.819695	208.20512820512758	Polyketides[PK]
CSS0041252 (interacts with) C19243	0.00108483	0.820205	208.20512820512758	Terpenoids
CSS0041252 (interacts with) C17858	0.001782	0.799996	208.20512820512758	Terpenoids
CSS0041252 (interacts with) C16911	0.00153468	0.806326	208.20512820512758	Polyketides[PK]
CSS0041252 (interacts with) C16370	0.000670342	0.837724	208.20512820512758	Flavonoids
CSS0041252 (interacts with) C16238	0.00293615	0.777154	208.20512820512758	Purines and derivatives
CSS0041252 (interacts with) C16195	0.000634601	0.8396	208.20512820512758	Flavonoids
CSS0041252 (interacts with) C12667	0.00195328	0.795997	208.20512820512758	Flavonoids
CSS0041252 (interacts with) C12540	0.0103111	0.70587	208.20512820512758	Benzene and derivatives
CSS0041252 (interacts with) C12092	0.00515913	0.747873	208.20512820512758	Fatty acyls[FA]
CSS0041252 (interacts with) C10223	0.000766064	0.833057	208.20512820512758	Flavonoids
CSS0041252 (interacts with) C10217	0.00101551	0.822723	208.20512820512758	Polyketides[PK]
CSS0041252 (interacts with) C09972	0.002297	0.78872	208.20512820512758	Flavonoids
CSS0041252 (interacts with) C09649	0.000603014	0.841326	208.20512820512758	Terpenoids
CSS0041252 (interacts with) C09401	0.00128337	0.81362	208.20512820512758	Terpenoids
CSS0041252 (interacts with) C08718	0.000572768	0.843047	208.20512820512758	Flavonoids
CSS0041252 (interacts with) C06801	0.000940684	0.825595	208.20512820512758	Polyketides[PK]
CSS0041252 (interacts with) C05622	0.0171193	0.670052	208.20512820512758	Flavonoids
CSS0041252 (interacts with) C01839	0.000918909	0.826464	208.20512820512758	Polyketides[PK]
CSS0041119 (interacts with) Uwebraunia	0.00274779	0.780344	35	/
CSS0041119 (interacts with) 9.866_327.15924	1.08054e-05	0.931203	35	Phenols and derivatives
CSS0041119 (interacts with) 9.013_519.20117	2.2361e-07	0.968725	35	Phenols and derivatives
CSS0041119 (interacts with) 8.46_449.10791	3.11238e-06	0.946645	35	Flavonoids
CSS0041119 (interacts with) 7.677_271.06191	7.31437e-07	0.960246	35	Flavonoids
CSS0041119 (interacts with) 7.366_561.24449	3.24382e-07	0.966281	35	Flavonoids
CSS0041119 (interacts with) 4.468_183.02998	2.44715e-07	0.968149	35	Phenols and derivatives
CSS0041119 (interacts with) Reference946	1.8343e-07	0.969952	35	Flavonoids
CSS0041119 (interacts with) HMDB0038361	1.49606e-07	0.971164	35	Flavonoids
CSS0041119 (interacts with) HMDB0033953	6.85277e-06	0.937323	35	Flavonoids
CSS0041119 (interacts with) HMDB0030796	2.5618e-07	0.967853	35	Flavonoids
CSS0041119 (interacts with) HMDB0013677	4.05903e-07	0.964716	35	Benzene and derivatives
CSS0041119 (interacts with) HMDB0005810	1.2342e-08	0.982559	35	Flavonoids
CSS0041119 (interacts with) HMDB0003153	1.44032e-05	0.927028	70	Flavonoids
CSS0041119 (interacts with) HMDB0002755	8.63371e-07	0.958886	35	Flavonoids
CSS0041119 (interacts with) HMDB0002269	2.12272e-07	0.969052	35	Polyketides[PK]
CSS0041119 (interacts with) HMDB0002107	4.48647e-07	0.963994	35	Benzene and derivatives
CSS0041119 (interacts with) HMDB0001043	9.86771e-07	0.957757	35	Fatty acyls[FA]
CSS0041119 (interacts with) HMDB0000152	6.63159e-06	0.937742	35	Benzene and derivatives
CSS0041119 (interacts with) C21298	1.10575e-06	0.956769	35	Benzene and derivatives
CSS0041119 (interacts with) C20975	5.35996e-05	0.90435	35	Polyketides[PK]
CSS0041119 (interacts with) C19594	1.6616e-06	0.953041	35	Polyketides[PK]
CSS0041119 (interacts with) C19243	1.5105e-06	0.953942	35	Terpenoids
CSS0041119 (interacts with) C17858	1.66811e-07	0.970523	35	Terpenoids
CSS0041119 (interacts with) C16911	2.60787e-06	0.948533	35	Polyketides[PK]
CSS0041119 (interacts with) C16370	1.1078e-06	0.956753	35	Flavonoids
CSS0041119 (interacts with) C16238	4.20662e-08	0.977675	35	Purines and derivatives
CSS0041119 (interacts with) C16195	2.18528e-06	0.950351	35	Flavonoids
CSS0041119 (interacts with) C12667	1.74285e-07	0.970261	35	Flavonoids
CSS0041119 (interacts with) C12540	4.04073e-06	0.94373	35	Benzene and derivatives
CSS0041119 (interacts with) C12092	8.9814e-06	0.933758	35	Fatty acyls[FA]
CSS0041119 (interacts with) C10223	1.97975e-06	0.951339	35	Flavonoids
CSS0041119 (interacts with) C10217	5.31816e-07	0.962732	35	Polyketides[PK]
CSS0041119 (interacts with) C09972	1.60589e-06	0.953366	35	Flavonoids
CSS0041119 (interacts with) C09649	1.19546e-06	0.956079	35	Terpenoids
CSS0041119 (interacts with) C09401	6.15773e-07	0.961609	35	Terpenoids
CSS0041119 (interacts with) C08718	1.23948e-06	0.955756	35	Flavonoids
CSS0041119 (interacts with) C06801	6.42201e-07	0.96128	35	Polyketides[PK]
CSS0041119 (interacts with) C05622	1.89161e-05	0.922829	35	Flavonoids
CSS0041119 (interacts with) C01839	4.06975e-07	0.964697	35	Polyketides[PK]
CSS0041053 (interacts with) Penicillium	0.00146319	0.808301	80	/
CSS0041053 (interacts with) 9.866_327.15924	0.00431135	-0.757636	82.05128205128187	Phenols and derivatives
CSS0041053 (interacts with) 9.013_519.20117	0.00257172	-0.783481	82.05128205128187	Phenols and derivatives
CSS0041053 (interacts with) 8.46_449.10791	0.00286655	-0.778314	82.05128205128187	Flavonoids
CSS0041053 (interacts with) 7.677_271.06191	0.00330877	-0.771275	82.05128205128187	Flavonoids
CSS0041053 (interacts with) 7.366_561.24449	0.00168906	-0.802291	82.05128205128187	Flavonoids
CSS0041053 (interacts with) 4.468_183.02998	0.0029965	-0.776165	82.05128205128187	Phenols and derivatives
CSS0041053 (interacts with) Reference946	0.00315615	-0.773619	82.05128205128187	Flavonoids
CSS0041053 (interacts with) HMDB0038361	0.00294949	-0.776934	82.05128205128187	Flavonoids
CSS0041053 (interacts with) HMDB0033953	0.00274659	-0.780365	82.05128205128187	Flavonoids
CSS0041053 (interacts with) HMDB0030796	0.00208057	-0.793196	82.05128205128187	Flavonoids
CSS0041053 (interacts with) HMDB0013677	0.00176243	-0.800472	82.05128205128187	Benzene and derivatives
CSS0041053 (interacts with) HMDB0005810	0.00317333	-0.773351	82.05128205128187	Flavonoids
CSS0041053 (interacts with) HMDB0003153	0.00929057	-0.712669	162.05128205128182	Flavonoids
CSS0041053 (interacts with) HMDB0002755	0.00216078	-0.791497	82.05128205128187	Flavonoids
CSS0041053 (interacts with) HMDB0002269	0.00267321	-0.781654	82.05128205128187	Polyketides[PK]
CSS0041053 (interacts with) HMDB0002107	0.0022223	-0.790227	82.05128205128187	Benzene and derivatives
CSS0041053 (interacts with) HMDB0001043	0.00298951	-0.776278	82.05128205128187	Fatty acyls[FA]
CSS0041053 (interacts with) HMDB0000152	0.00463097	-0.753798	82.05128205128187	Benzene and derivatives
CSS0041053 (interacts with) C21298	0.00142651	-0.809344	82.05128205128187	Benzene and derivatives
CSS0041053 (interacts with) C20975	0.00436899	-0.756928	82.05128205128187	Polyketides[PK]
CSS0041053 (interacts with) C19594	0.0024098	-0.786514	82.05128205128187	Polyketides[PK]
CSS0041053 (interacts with) C19243	0.00227504	-0.789159	82.05128205128187	Terpenoids
CSS0041053 (interacts with) C17858	0.00191992	-0.796754	82.05128205128187	Terpenoids
CSS0041053 (interacts with) C16911	0.00216588	-0.791391	82.05128205128187	Polyketides[PK]
CSS0041053 (interacts with) C16370	0.00255914	-0.783711	82.05128205128187	Flavonoids
CSS0041053 (interacts with) C16238	0.00278655	-0.779674	82.05128205128187	Purines and derivatives
CSS0041053 (interacts with) C16195	0.00304971	-0.775305	82.05128205128187	Flavonoids
CSS0041053 (interacts with) C12667	0.00226618	-0.789337	82.05128205128187	Flavonoids
CSS0041053 (interacts with) C12540	0.00662158	-0.733565	82.05128205128187	Benzene and derivatives
CSS0041053 (interacts with) C12092	0.00166182	-0.802982	82.05128205128187	Fatty acyls[FA]
CSS0041053 (interacts with) C10223	0.0019305	-0.796513	82.05128205128187	Flavonoids
CSS0041053 (interacts with) C10217	0.0019506	-0.796057	82.05128205128187	Polyketides[PK]
CSS0041053 (interacts with) C09972	0.00166909	-0.802796	82.05128205128187	Flavonoids
CSS0041053 (interacts with) C09649	0.002304	-0.788581	82.05128205128187	Terpenoids
CSS0041053 (interacts with) C09401	0.00283373	-0.778869	82.05128205128187	Terpenoids
CSS0041053 (interacts with) C08718	0.00232401	-0.788184	82.05128205128187	Flavonoids
CSS0041053 (interacts with) C06801	0.00282223	-0.779064	82.05128205128187	Polyketides[PK]
CSS0041053 (interacts with) C05622	0.0142207	-0.683711	82.05128205128187	Flavonoids
CSS0041053 (interacts with) C01839	0.00206194	-0.793597	82.05128205128187	Polyketides[PK]
CSS0040980 (interacts with) Uwebraunia	0.00670602	0.732815	121	/
CSS0040980 (interacts with) 9.866_327.15924	7.35791e-06	0.936405	121	Phenols and derivatives
CSS0040980 (interacts with) 9.013_519.20117	4.02551e-10	0.99123	121	Phenols and derivatives
CSS0040980 (interacts with) 8.46_449.10791	8.97908e-10	0.989699	121	Flavonoids
CSS0040980 (interacts with) 7.677_271.06191	4.5508e-11	0.994335	121	Flavonoids
CSS0040980 (interacts with) 7.366_561.24449	1.67356e-10	0.992646	121	Flavonoids
CSS0040980 (interacts with) 4.468_183.02998	4.30193e-11	0.994399	121	Phenols and derivatives
CSS0040980 (interacts with) Reference946	2.42267e-11	0.995007	121	Flavonoids
CSS0040980 (interacts with) HMDB0038361	1.09796e-11	0.995739	121	Flavonoids
CSS0040980 (interacts with) HMDB0033953	1.5531e-10	0.992755	121	Flavonoids
CSS0040980 (interacts with) HMDB0030796	3.02025e-11	0.994782	121	Flavonoids
CSS0040980 (interacts with) HMDB0013677	1.91454e-10	0.992445	121	Benzene and derivatives
CSS0040980 (interacts with) HMDB0005810	4.72311e-08	0.977148	121	Flavonoids
CSS0040980 (interacts with) HMDB0003153	3.97123e-07	0.964872	242	Flavonoids
CSS0040980 (interacts with) HMDB0002755	1.11379e-10	0.993222	121	Flavonoids
CSS0040980 (interacts with) HMDB0002269	4.90174e-10	0.990877	121	Polyketides[PK]
CSS0040980 (interacts with) HMDB0002107	1.71687e-11	0.99534	121	Benzene and derivatives
CSS0040980 (interacts with) HMDB0001043	2.65202e-07	0.967627	121	Fatty acyls[FA]
CSS0040980 (interacts with) HMDB0000152	1.01575e-09	0.989441	121	Benzene and derivatives
CSS0040980 (interacts with) C21298	8.16989e-10	0.989892	121	Benzene and derivatives
CSS0040980 (interacts with) C20975	4.57511e-07	0.963851	121	Polyketides[PK]
CSS0040980 (interacts with) C19594	6.11923e-10	0.990462	121	Polyketides[PK]
CSS0040980 (interacts with) C19243	4.35565e-10	0.991091	121	Terpenoids
CSS0040980 (interacts with) C17858	2.7364e-10	0.991884	121	Terpenoids
CSS0040980 (interacts with) C16911	2.43185e-08	0.980009	121	Polyketides[PK]
CSS0040980 (interacts with) C16370	3.20574e-12	0.99667	121	Flavonoids
CSS0040980 (interacts with) C16238	5.99585e-10	0.990501	121	Purines and derivatives
CSS0040980 (interacts with) C16195	3.18572e-10	0.991632	121	Flavonoids
CSS0040980 (interacts with) C12667	2.09131e-09	0.987793	121	Flavonoids
CSS0040980 (interacts with) C12540	2.30048e-06	0.94983	121	Benzene and derivatives
CSS0040980 (interacts with) C12092	5.2476e-06	0.940648	121	Fatty acyls[FA]
CSS0040980 (interacts with) C10223	2.03464e-10	0.992352	121	Flavonoids
CSS0040980 (interacts with) C10217	3.28691e-11	0.994693	121	Polyketides[PK]
CSS0040980 (interacts with) C09972	1.07215e-08	0.983046	121	Flavonoids
CSS0040980 (interacts with) C09649	1.52598e-11	0.995449	121	Terpenoids
CSS0040980 (interacts with) C09401	6.98874e-10	0.990204	121	Terpenoids
CSS0040980 (interacts with) C08718	5.83673e-12	0.996246	121	Flavonoids
CSS0040980 (interacts with) C06801	2.28322e-12	0.996889	121	Polyketides[PK]
CSS0040980 (interacts with) C05622	1.58696e-05	0.925562	121	Flavonoids
CSS0040980 (interacts with) C01839	2.18303e-12	0.996917	121	Polyketides[PK]
CSS0040915 (interacts with) Uwebraunia	0.00658342	0.733907	182	/
CSS0040915 (interacts with) 9.866_327.15924	2.60674e-05	0.917568	182	Phenols and derivatives
CSS0040915 (interacts with) 9.013_519.20117	7.60936e-07	0.959926	182	Phenols and derivatives
CSS0040915 (interacts with) 8.46_449.10791	9.24817e-06	0.93336	182	Flavonoids
CSS0040915 (interacts with) 7.677_271.06191	2.73237e-06	0.948042	182	Flavonoids
CSS0040915 (interacts with) 7.366_561.24449	8.60833e-07	0.958911	182	Flavonoids
CSS0040915 (interacts with) 4.468_183.02998	3.3092e-07	0.966145	182	Phenols and derivatives
CSS0040915 (interacts with) Reference946	8.99455e-07	0.958543	182	Flavonoids
CSS0040915 (interacts with) HMDB0038361	4.68166e-07	0.963682	182	Flavonoids
CSS0040915 (interacts with) HMDB0033953	2.00313e-06	0.951223	182	Flavonoids
CSS0040915 (interacts with) HMDB0030796	1.26368e-06	0.955582	182	Flavonoids
CSS0040915 (interacts with) HMDB0013677	1.64009e-06	0.953166	182	Benzene and derivatives
CSS0040915 (interacts with) HMDB0005810	3.95385e-06	0.943979	182	Flavonoids
CSS0040915 (interacts with) HMDB0003153	4.57294e-07	0.963854	364	Flavonoids
CSS0040915 (interacts with) HMDB0002755	4.68708e-06	0.942001	182	Flavonoids
CSS0040915 (interacts with) HMDB0002269	1.75569e-07	0.970216	182	Polyketides[PK]
CSS0040915 (interacts with) HMDB0002107	1.73539e-07	0.970286	182	Benzene and derivatives
CSS0040915 (interacts with) HMDB0001043	2.60726e-05	0.917565	182	Fatty acyls[FA]
CSS0040915 (interacts with) HMDB0000152	5.53135e-06	0.940007	182	Benzene and derivatives
CSS0040915 (interacts with) C21298	1.9249e-06	0.951616	182	Benzene and derivatives
CSS0040915 (interacts with) C20975	0.000105893	0.889843	182	Polyketides[PK]
CSS0040915 (interacts with) C19594	1.40833e-07	0.971514	182	Polyketides[PK]
CSS0040915 (interacts with) C19243	3.48491e-07	0.965788	182	Terpenoids
CSS0040915 (interacts with) C17858	2.18238e-06	0.950365	182	Terpenoids
CSS0040915 (interacts with) C16911	4.81645e-07	0.963472	182	Polyketides[PK]
CSS0040915 (interacts with) C16370	7.8538e-07	0.959668	182	Flavonoids
CSS0040915 (interacts with) C16238	2.08469e-06	0.950825	182	Purines and derivatives
CSS0040915 (interacts with) C16195	1.33196e-06	0.955104	182	Flavonoids
CSS0040915 (interacts with) C12667	2.03077e-06	0.951086	182	Flavonoids
CSS0040915 (interacts with) C12540	4.85195e-07	0.963418	182	Benzene and derivatives
CSS0040915 (interacts with) C12092	0.000181698	0.876719	182	Fatty acyls[FA]
CSS0040915 (interacts with) C10223	7.24974e-07	0.960317	182	Flavonoids
CSS0040915 (interacts with) C10217	4.03488e-07	0.964759	182	Polyketides[PK]
CSS0040915 (interacts with) C09972	1.38408e-07	0.971613	182	Flavonoids
CSS0040915 (interacts with) C09649	1.36648e-06	0.954871	182	Terpenoids
CSS0040915 (interacts with) C09401	3.64454e-06	0.944902	182	Terpenoids
CSS0040915 (interacts with) C08718	1.07938e-06	0.956981	182	Flavonoids
CSS0040915 (interacts with) C06801	4.85305e-07	0.963416	182	Polyketides[PK]
CSS0040915 (interacts with) C05622	2.37912e-06	0.949485	182	Flavonoids
CSS0040915 (interacts with) C01839	9.74753e-07	0.957862	182	Polyketides[PK]
CSS0040777 (interacts with) Tilletia	0.0112054	0.700312	20	/
CSS0040777 (interacts with) 9.866_327.15924	0.0369831	0.605388	20.51282051282051	Phenols and derivatives
CSS0040777 (interacts with) 9.013_519.20117	0.0636153	0.550535	20.51282051282051	Phenols and derivatives
CSS0040777 (interacts with) 8.46_449.10791	0.0753509	0.531486	20.51282051282051	Flavonoids
CSS0040777 (interacts with) 7.677_271.06191	0.0683812	0.542529	20.51282051282051	Flavonoids
CSS0040777 (interacts with) 7.366_561.24449	0.0647086	0.548662	20.51282051282051	Flavonoids
CSS0040777 (interacts with) 4.468_183.02998	0.0526288	0.570722	20.51282051282051	Phenols and derivatives
CSS0040777 (interacts with) Reference946	0.0473284	0.581533	20.51282051282051	Flavonoids
CSS0040777 (interacts with) HMDB0038361	0.0537349	0.568564	20.51282051282051	Flavonoids
CSS0040777 (interacts with) HMDB0033953	0.0953702	0.503218	20.51282051282051	Flavonoids
CSS0040777 (interacts with) HMDB0030796	0.0732954	0.534667	20.51282051282051	Flavonoids
CSS0040777 (interacts with) HMDB0013677	0.0609285	0.555232	20.51282051282051	Benzene and derivatives
CSS0040777 (interacts with) HMDB0005810	0.0342907	0.612364	20.51282051282051	Flavonoids
CSS0040777 (interacts with) HMDB0003153	0.119445	0.474091	40.5128205128205	Flavonoids
CSS0040777 (interacts with) HMDB0002755	0.0560512	0.564142	20.51282051282051	Flavonoids
CSS0040777 (interacts with) HMDB0002269	0.0509486	0.574063	20.51282051282051	Polyketides[PK]
CSS0040777 (interacts with) HMDB0002107	0.0804301	0.523872	20.51282051282051	Benzene and derivatives
CSS0040777 (interacts with) HMDB0001043	0.0845964	0.517868	20.51282051282051	Fatty acyls[FA]
CSS0040777 (interacts with) HMDB0000152	0.0828046	0.520425	20.51282051282051	Benzene and derivatives
CSS0040777 (interacts with) C21298	0.061891	0.553533	20.51282051282051	Benzene and derivatives
CSS0040777 (interacts with) C20975	0.0790713	0.525876	20.51282051282051	Polyketides[PK]
CSS0040777 (interacts with) C19594	0.0852364	0.516964	20.51282051282051	Polyketides[PK]
CSS0040777 (interacts with) C19243	0.0728291	0.535397	20.51282051282051	Terpenoids
CSS0040777 (interacts with) C17858	0.0441511	0.588428	20.51282051282051	Terpenoids
CSS0040777 (interacts with) C16911	0.0664304	0.545758	20.51282051282051	Polyketides[PK]
CSS0040777 (interacts with) C16370	0.0669109	0.544956	20.51282051282051	Flavonoids
CSS0040777 (interacts with) C16238	0.0474644	0.581245	20.51282051282051	Purines and derivatives
CSS0040777 (interacts with) C16195	0.0787376	0.526372	20.51282051282051	Flavonoids
CSS0040777 (interacts with) C12667	0.0424675	0.592225	20.51282051282051	Flavonoids
CSS0040777 (interacts with) C12540	0.0553933	0.565384	20.51282051282051	Benzene and derivatives
CSS0040777 (interacts with) C12092	0.00724238	0.728208	20.51282051282051	Fatty acyls[FA]
CSS0040777 (interacts with) C10223	0.0927252	0.506707	20.51282051282051	Flavonoids
CSS0040777 (interacts with) C10217	0.072209	0.536373	20.51282051282051	Polyketides[PK]
CSS0040777 (interacts with) C09972	0.0863591	0.515388	20.51282051282051	Flavonoids
CSS0040777 (interacts with) C09649	0.0697584	0.540287	20.51282051282051	Terpenoids
CSS0040777 (interacts with) C09401	0.0811499	0.52282	20.51282051282051	Terpenoids
CSS0040777 (interacts with) C08718	0.0735445	0.534278	20.51282051282051	Flavonoids
CSS0040777 (interacts with) C06801	0.0683888	0.542516	20.51282051282051	Polyketides[PK]
CSS0040777 (interacts with) C05622	0.0286	0.628517	20.51282051282051	Flavonoids
CSS0040777 (interacts with) C01839	0.0650694	0.548049	20.51282051282051	Polyketides[PK]
CSS0040547 (interacts with) Uwebraunia	0.00286281	0.778377	65	/
CSS0040547 (interacts with) 9.866_327.15924	4.33967e-06	0.942905	65	Phenols and derivatives
CSS0040547 (interacts with) 9.013_519.20117	3.94403e-07	0.964921	65	Phenols and derivatives
CSS0040547 (interacts with) 8.46_449.10791	5.42071e-06	0.940254	65	Flavonoids
CSS0040547 (interacts with) 7.677_271.06191	1.58819e-06	0.953471	65	Flavonoids
CSS0040547 (interacts with) 7.366_561.24449	5.95782e-07	0.961865	65	Flavonoids
CSS0040547 (interacts with) 4.468_183.02998	5.03879e-07	0.963137	65	Phenols and derivatives
CSS0040547 (interacts with) Reference946	4.20735e-07	0.964459	65	Flavonoids
CSS0040547 (interacts with) HMDB0038361	4.71132e-07	0.963635	65	Flavonoids
CSS0040547 (interacts with) HMDB0033953	8.07305e-06	0.935188	65	Flavonoids
CSS0040547 (interacts with) HMDB0030796	5.93371e-07	0.961896	65	Flavonoids
CSS0040547 (interacts with) HMDB0013677	2.63472e-07	0.96767	65	Benzene and derivatives
CSS0040547 (interacts with) HMDB0005810	1.65481e-09	0.988354	65	Flavonoids
CSS0040547 (interacts with) HMDB0003153	1.98907e-05	0.922028	130	Flavonoids
CSS0040547 (interacts with) HMDB0002755	1.15248e-06	0.956405	65	Flavonoids
CSS0040547 (interacts with) HMDB0002269	3.20314e-07	0.966367	65	Polyketides[PK]
CSS0040547 (interacts with) HMDB0002107	1.40117e-06	0.95464	65	Benzene and derivatives
CSS0040547 (interacts with) HMDB0001043	1.01515e-05	0.932077	65	Fatty acyls[FA]
CSS0040547 (interacts with) HMDB0000152	1.2854e-05	0.928711	65	Benzene and derivatives
CSS0040547 (interacts with) C21298	1.00034e-06	0.957639	65	Benzene and derivatives
CSS0040547 (interacts with) C20975	0.000122093	0.886531	65	Polyketides[PK]
CSS0040547 (interacts with) C19594	2.00264e-06	0.951225	65	Polyketides[PK]
CSS0040547 (interacts with) C19243	2.06826e-06	0.950904	65	Terpenoids
CSS0040547 (interacts with) C17858	2.35002e-07	0.968409	65	Terpenoids
CSS0040547 (interacts with) C16911	3.02962e-06	0.946938	65	Polyketides[PK]
CSS0040547 (interacts with) C16370	2.19402e-06	0.950311	65	Flavonoids
CSS0040547 (interacts with) C16238	3.78335e-08	0.978147	65	Purines and derivatives
CSS0040547 (interacts with) C16195	2.1736e-06	0.950405	65	Flavonoids
CSS0040547 (interacts with) C12667	1.34434e-07	0.97178	65	Flavonoids
CSS0040547 (interacts with) C12540	1.41182e-06	0.95457	65	Benzene and derivatives
CSS0040547 (interacts with) C12092	1.21582e-06	0.955929	65	Fatty acyls[FA]
CSS0040547 (interacts with) C10223	1.92876e-06	0.951596	65	Flavonoids
CSS0040547 (interacts with) C10217	8.31813e-07	0.959195	65	Polyketides[PK]
CSS0040547 (interacts with) C09972	4.60515e-06	0.942209	65	Flavonoids
CSS0040547 (interacts with) C09649	2.1306e-06	0.950607	65	Terpenoids
CSS0040547 (interacts with) C09401	5.53343e-07	0.962431	65	Terpenoids
CSS0040547 (interacts with) C08718	2.2087e-06	0.950244	65	Flavonoids
CSS0040547 (interacts with) C06801	1.10867e-06	0.956746	65	Polyketides[PK]
CSS0040547 (interacts with) C05622	4.08785e-05	0.909558	65	Flavonoids
CSS0040547 (interacts with) C01839	9.69485e-07	0.957908	65	Polyketides[PK]
CSS0040458 (interacts with) Uwebraunia	0.00566398	0.742624	109	/
CSS0040458 (interacts with) 9.866_327.15924	2.78634e-06	0.947834	109	Phenols and derivatives
CSS0040458 (interacts with) 9.013_519.20117	5.34422e-10	0.990717	109	Phenols and derivatives
CSS0040458 (interacts with) 8.46_449.10791	5.46606e-09	0.985194	109	Flavonoids
CSS0040458 (interacts with) 7.677_271.06191	1.23405e-09	0.98902	109	Flavonoids
CSS0040458 (interacts with) 7.366_561.24449	2.05646e-10	0.992335	109	Flavonoids
CSS0040458 (interacts with) 4.468_183.02998	2.22441e-12	0.996905	109	Phenols and derivatives
CSS0040458 (interacts with) Reference946	2.84834e-11	0.994843	109	Flavonoids
CSS0040458 (interacts with) HMDB0038361	9.09403e-11	0.993492	109	Flavonoids
CSS0040458 (interacts with) HMDB0033953	2.6101e-09	0.987238	109	Flavonoids
CSS0040458 (interacts with) HMDB0030796	2.09553e-09	0.987788	109	Flavonoids
CSS0040458 (interacts with) HMDB0013677	2.89527e-10	0.991791	109	Benzene and derivatives
CSS0040458 (interacts with) HMDB0005810	1.19223e-08	0.98268	109	Flavonoids
CSS0040458 (interacts with) HMDB0003153	8.38774e-07	0.959126	218	Flavonoids
CSS0040458 (interacts with) HMDB0002755	3.17532e-10	0.991638	109	Flavonoids
CSS0040458 (interacts with) HMDB0002269	2.28865e-11	0.995064	109	Polyketides[PK]
CSS0040458 (interacts with) HMDB0002107	1.27453e-10	0.993036	109	Benzene and derivatives
CSS0040458 (interacts with) HMDB0001043	3.07572e-06	0.946774	109	Fatty acyls[FA]
CSS0040458 (interacts with) HMDB0000152	1.83871e-08	0.981103	109	Benzene and derivatives
CSS0040458 (interacts with) C21298	6.62397e-11	0.993893	109	Benzene and derivatives
CSS0040458 (interacts with) C20975	8.36136e-07	0.959153	109	Polyketides[PK]
CSS0040458 (interacts with) C19594	5.56316e-10	0.990642	109	Polyketides[PK]
CSS0040458 (interacts with) C19243	4.73353e-11	0.99429	109	Terpenoids
CSS0040458 (interacts with) C17858	2.76803e-11	0.994872	109	Terpenoids
CSS0040458 (interacts with) C16911	3.80366e-10	0.991329	109	Polyketides[PK]
CSS0040458 (interacts with) C16370	4.18866e-11	0.994428	109	Flavonoids
CSS0040458 (interacts with) C16238	1.00379e-09	0.989466	109	Purines and derivatives
CSS0040458 (interacts with) C16195	2.7802e-10	0.991858	109	Flavonoids
CSS0040458 (interacts with) C12667	6.10849e-11	0.993991	109	Flavonoids
CSS0040458 (interacts with) C12540	1.14562e-06	0.956457	109	Benzene and derivatives
CSS0040458 (interacts with) C12092	1.18024e-06	0.956193	109	Fatty acyls[FA]
CSS0040458 (interacts with) C10223	1.29185e-09	0.988918	109	Flavonoids
CSS0040458 (interacts with) C10217	5.19757e-10	0.990769	109	Polyketides[PK]
CSS0040458 (interacts with) C09972	4.26567e-09	0.985914	109	Flavonoids
CSS0040458 (interacts with) C09649	4.9992e-11	0.994227	109	Terpenoids
CSS0040458 (interacts with) C09401	2.21488e-08	0.980381	109	Terpenoids
CSS0040458 (interacts with) C08718	9.87385e-11	0.993384	109	Flavonoids
CSS0040458 (interacts with) C06801	4.95543e-11	0.994238	109	Polyketides[PK]
CSS0040458 (interacts with) C05622	5.46415e-06	0.940156	109	Flavonoids
CSS0040458 (interacts with) C01839	3.07485e-11	0.994763	109	Polyketides[PK]
CSS0039685 (interacts with) Uwebraunia	0.00824553	0.720236	159	/
CSS0039685 (interacts with) 9.866_327.15924	3.51768e-06	0.945298	159	Phenols and derivatives
CSS0039685 (interacts with) 9.013_519.20117	1.21705e-08	0.982608	159	Phenols and derivatives
CSS0039685 (interacts with) 8.46_449.10791	1.07617e-08	0.983034	159	Flavonoids
CSS0039685 (interacts with) 7.677_271.06191	4.24564e-10	0.991136	159	Flavonoids
CSS0039685 (interacts with) 7.366_561.24449	1.43233e-09	0.988686	159	Flavonoids
CSS0039685 (interacts with) 4.468_183.02998	7.53227e-10	0.990056	159	Phenols and derivatives
CSS0039685 (interacts with) Reference946	2.96519e-10	0.991752	159	Flavonoids
CSS0039685 (interacts with) HMDB0038361	2.16929e-10	0.992253	159	Flavonoids
CSS0039685 (interacts with) HMDB0033953	2.07949e-09	0.987807	159	Flavonoids
CSS0039685 (interacts with) HMDB0030796	4.95288e-09	0.985485	159	Flavonoids
CSS0039685 (interacts with) HMDB0013677	1.01036e-10	0.993353	159	Benzene and derivatives
CSS0039685 (interacts with) HMDB0005810	4.3051e-08	0.977571	159	Flavonoids
CSS0039685 (interacts with) HMDB0003153	1.1256e-06	0.956613	318	Flavonoids
CSS0039685 (interacts with) HMDB0002755	5.46736e-10	0.990675	159	Flavonoids
CSS0039685 (interacts with) HMDB0002269	2.10525e-09	0.987777	159	Polyketides[PK]
CSS0039685 (interacts with) HMDB0002107	1.18035e-09	0.989117	159	Benzene and derivatives
CSS0039685 (interacts with) HMDB0001043	5.76738e-06	0.939493	159	Fatty acyls[FA]
CSS0039685 (interacts with) HMDB0000152	1.07379e-08	0.983041	159	Benzene and derivatives
CSS0039685 (interacts with) C21298	6.33874e-09	0.984747	159	Benzene and derivatives
CSS0039685 (interacts with) C20975	1.42735e-06	0.954469	159	Polyketides[PK]
CSS0039685 (interacts with) C19594	6.88135e-09	0.984493	159	Polyketides[PK]
CSS0039685 (interacts with) C19243	1.34724e-08	0.982249	159	Terpenoids
CSS0039685 (interacts with) C17858	4.02612e-09	0.986077	159	Terpenoids
CSS0039685 (interacts with) C16911	2.21286e-07	0.968791	159	Polyketides[PK]
CSS0039685 (interacts with) C16370	2.03239e-10	0.992354	159	Flavonoids
CSS0039685 (interacts with) C16238	2.25775e-09	0.987604	159	Purines and derivatives
CSS0039685 (interacts with) C16195	1.64125e-09	0.988373	159	Flavonoids
CSS0039685 (interacts with) C12667	7.46202e-09	0.984238	159	Flavonoids
CSS0039685 (interacts with) C12540	1.34378e-06	0.955024	159	Benzene and derivatives
CSS0039685 (interacts with) C12092	3.23953e-06	0.946208	159	Fatty acyls[FA]
CSS0039685 (interacts with) C10223	1.74393e-09	0.98823	159	Flavonoids
CSS0039685 (interacts with) C10217	1.03369e-10	0.993323	159	Polyketides[PK]
CSS0039685 (interacts with) C09972	1.0891e-07	0.972954	159	Flavonoids
CSS0039685 (interacts with) C09649	7.1939e-10	0.990147	159	Terpenoids
CSS0039685 (interacts with) C09401	4.45452e-10	0.99105	159	Terpenoids
CSS0039685 (interacts with) C08718	2.37444e-10	0.992111	159	Flavonoids
CSS0039685 (interacts with) C06801	1.60419e-10	0.992708	159	Polyketides[PK]
CSS0039685 (interacts with) C05622	2.15187e-05	0.920757	159	Flavonoids
CSS0039685 (interacts with) C01839	1.65606e-10	0.992661	159	Polyketides[PK]
CSS0039279 (interacts with) Penicillium	0.0059597	0.739711	228	/
CSS0039279 (interacts with) 9.866_327.15924	0.0255792	-0.638054	233.84615384615313	Phenols and derivatives
CSS0039279 (interacts with) 9.013_519.20117	0.0376767	-0.603649	233.84615384615313	Phenols and derivatives
CSS0039279 (interacts with) 8.46_449.10791	0.0466118	-0.583059	233.84615384615313	Flavonoids
CSS0039279 (interacts with) 7.677_271.06191	0.0585183	-0.55957	233.84615384615313	Flavonoids
CSS0039279 (interacts with) 7.366_561.24449	0.042821	-0.591419	233.84615384615313	Flavonoids
CSS0039279 (interacts with) 4.468_183.02998	0.044869	-0.58684	233.84615384615313	Phenols and derivatives
CSS0039279 (interacts with) Reference946	0.0506118	-0.574742	233.84615384615313	Flavonoids
CSS0039279 (interacts with) HMDB0038361	0.0498113	-0.576368	233.84615384615313	Flavonoids
CSS0039279 (interacts with) HMDB0033953	0.0363834	-0.606909	233.84615384615313	Flavonoids
CSS0039279 (interacts with) HMDB0030796	0.0311596	-0.62099	233.84615384615313	Flavonoids
CSS0039279 (interacts with) HMDB0013677	0.0480076	-0.580101	233.84615384615313	Benzene and derivatives
CSS0039279 (interacts with) HMDB0005810	0.0600156	-0.556861	233.84615384615313	Flavonoids
CSS0039279 (interacts with) HMDB0003153	0.0404373	-0.596948	461.84615384615597	Flavonoids
CSS0039279 (interacts with) HMDB0002755	0.0467433	-0.582777	233.84615384615313	Flavonoids
CSS0039279 (interacts with) HMDB0002269	0.044008	-0.588747	233.84615384615313	Polyketides[PK]
CSS0039279 (interacts with) HMDB0002107	0.040113	-0.597718	233.84615384615313	Benzene and derivatives
CSS0039279 (interacts with) HMDB0001043	0.0188507	-0.662688	233.84615384615313	Fatty acyls[FA]
CSS0039279 (interacts with) HMDB0000152	0.0467426	-0.582779	233.84615384615313	Benzene and derivatives
CSS0039279 (interacts with) C21298	0.0339773	-0.613202	233.84615384615313	Benzene and derivatives
CSS0039279 (interacts with) C20975	0.0594304	-0.557914	233.84615384615313	Polyketides[PK]
CSS0039279 (interacts with) C19594	0.0339521	-0.613269	233.84615384615313	Polyketides[PK]
CSS0039279 (interacts with) C19243	0.031022	-0.621383	233.84615384615313	Terpenoids
CSS0039279 (interacts with) C17858	0.0394533	-0.599299	233.84615384615313	Terpenoids
CSS0039279 (interacts with) C16911	0.0288813	-0.627667	233.84615384615313	Polyketides[PK]
CSS0039279 (interacts with) C16370	0.0436243	-0.589605	233.84615384615313	Flavonoids
CSS0039279 (interacts with) C16238	0.0518227	-0.572315	233.84615384615313	Purines and derivatives
CSS0039279 (interacts with) C16195	0.0421129	-0.593038	233.84615384615313	Flavonoids
CSS0039279 (interacts with) C12667	0.0406686	-0.596402	233.84615384615313	Flavonoids
CSS0039279 (interacts with) C12540	0.0593845	-0.557997	233.84615384615313	Benzene and derivatives
CSS0039279 (interacts with) C12092	0.0267135	-0.634382	233.84615384615313	Fatty acyls[FA]
CSS0039279 (interacts with) C10223	0.0365304	-0.606535	233.84615384615313	Flavonoids
CSS0039279 (interacts with) C10217	0.043362	-0.590195	233.84615384615313	Polyketides[PK]
CSS0039279 (interacts with) C09972	0.0443667	-0.587949	233.84615384615313	Flavonoids
CSS0039279 (interacts with) C09649	0.0411832	-0.595194	233.84615384615313	Terpenoids
CSS0039279 (interacts with) C09401	0.053443	-0.56913	233.84615384615313	Terpenoids
CSS0039279 (interacts with) C08718	0.0422214	-0.592789	233.84615384615313	Flavonoids
CSS0039279 (interacts with) C06801	0.0431414	-0.590693	233.84615384615313	Polyketides[PK]
CSS0039279 (interacts with) C05622	0.0761086	-0.530328	233.84615384615313	Flavonoids
CSS0039279 (interacts with) C01839	0.0484518	-0.579173	233.84615384615313	Polyketides[PK]
CSS0038145 (interacts with) Uwebraunia	0.00980253	0.709192	52	/
CSS0038145 (interacts with) 9.866_327.15924	2.54974e-06	0.948768	52	Phenols and derivatives
CSS0038145 (interacts with) 9.013_519.20117	1.53592e-10	0.992771	52	Phenols and derivatives
CSS0038145 (interacts with) 8.46_449.10791	2.04303e-10	0.992346	52	Flavonoids
CSS0038145 (interacts with) 7.677_271.06191	6.44409e-11	0.993926	52	Flavonoids
CSS0038145 (interacts with) 7.366_561.24449	3.88477e-12	0.99654	52	Flavonoids
CSS0038145 (interacts with) 4.468_183.02998	3.3287e-11	0.994679	52	Phenols and derivatives
CSS0038145 (interacts with) Reference946	1.75404e-10	0.992576	52	Flavonoids
CSS0038145 (interacts with) HMDB0038361	1.20092e-10	0.993119	52	Flavonoids
CSS0038145 (interacts with) HMDB0033953	1.53189e-11	0.995445	52	Flavonoids
CSS0038145 (interacts with) HMDB0030796	9.63204e-12	0.99585	52	Flavonoids
CSS0038145 (interacts with) HMDB0013677	4.36798e-12	0.996457	52	Benzene and derivatives
CSS0038145 (interacts with) HMDB0005810	2.40666e-08	0.980051	52	Flavonoids
CSS0038145 (interacts with) HMDB0003153	7.4795e-07	0.960065	104	Flavonoids
CSS0038145 (interacts with) HMDB0002755	1.41454e-11	0.995517	52	Flavonoids
CSS0038145 (interacts with) HMDB0002269	3.41679e-10	0.991514	52	Polyketides[PK]
CSS0038145 (interacts with) HMDB0002107	3.12084e-13	0.997911	52	Benzene and derivatives
CSS0038145 (interacts with) HMDB0001043	9.06062e-07	0.958482	52	Fatty acyls[FA]
CSS0038145 (interacts with) HMDB0000152	3.57376e-09	0.986406	52	Benzene and derivatives
CSS0038145 (interacts with) C21298	1.50751e-12	0.997137	52	Benzene and derivatives
CSS0038145 (interacts with) C20975	4.46547e-07	0.964028	52	Polyketides[PK]
CSS0038145 (interacts with) C19594	5.47538e-11	0.994121	52	Polyketides[PK]
CSS0038145 (interacts with) C19243	1.95351e-11	0.995218	52	Terpenoids
CSS0038145 (interacts with) C17858	1.09417e-10	0.993246	52	Terpenoids
CSS0038145 (interacts with) C16911	1.86219e-09	0.988074	52	Polyketides[PK]
CSS0038145 (interacts with) C16370	3.9979e-12	0.99652	52	Flavonoids
CSS0038145 (interacts with) C16238	6.86579e-10	0.990239	52	Purines and derivatives
CSS0038145 (interacts with) C16195	1.50643e-13	0.998194	52	Flavonoids
CSS0038145 (interacts with) C12667	1.16563e-10	0.99316	52	Flavonoids
CSS0038145 (interacts with) C12540	3.10154e-06	0.946683	52	Benzene and derivatives
CSS0038145 (interacts with) C12092	5.09289e-06	0.94101	52	Fatty acyls[FA]
CSS0038145 (interacts with) C10223	1.23388e-12	0.99725	52	Flavonoids
CSS0038145 (interacts with) C10217	7.1752e-12	0.996087	52	Polyketides[PK]
CSS0038145 (interacts with) C09972	1.67628e-08	0.981451	52	Flavonoids
CSS0038145 (interacts with) C09649	6.56761e-14	0.998471	52	Terpenoids
CSS0038145 (interacts with) C09401	2.07832e-10	0.992319	52	Terpenoids
CSS0038145 (interacts with) C08718	4.05905e-14	0.998611	52	Flavonoids
CSS0038145 (interacts with) C06801	2.25136e-12	0.996898	52	Polyketides[PK]
CSS0038145 (interacts with) C05622	4.65617e-05	0.907093	52	Flavonoids
CSS0038145 (interacts with) C01839	6.22589e-13	0.997602	52	Polyketides[PK]
CSS0037781 (interacts with) Uwebraunia	0.00100987	0.822934	96	/
CSS0037781 (interacts with) 9.866_327.15924	1.21265e-05	0.929558	96	Phenols and derivatives
CSS0037781 (interacts with) 9.013_519.20117	9.24807e-08	0.973832	96	Phenols and derivatives
CSS0037781 (interacts with) 8.46_449.10791	4.23042e-07	0.964419	96	Flavonoids
CSS0037781 (interacts with) 7.677_271.06191	1.10011e-07	0.972899	96	Flavonoids
CSS0037781 (interacts with) 7.366_561.24449	4.40328e-07	0.96413	96	Flavonoids
CSS0037781 (interacts with) 4.468_183.02998	1.79935e-08	0.981185	96	Phenols and derivatives
CSS0037781 (interacts with) Reference946	1.06864e-08	0.983058	96	Flavonoids
CSS0037781 (interacts with) HMDB0038361	3.18375e-08	0.978894	96	Flavonoids
CSS0037781 (interacts with) HMDB0033953	5.36232e-07	0.96267	96	Flavonoids
CSS0037781 (interacts with) HMDB0030796	3.52164e-07	0.965716	96	Flavonoids
CSS0037781 (interacts with) HMDB0013677	3.58893e-07	0.965584	96	Benzene and derivatives
CSS0037781 (interacts with) HMDB0005810	2.28077e-07	0.968599	96	Flavonoids
CSS0037781 (interacts with) HMDB0003153	6.23843e-07	0.961507	192	Flavonoids
CSS0037781 (interacts with) HMDB0002755	2.39712e-07	0.968282	96	Flavonoids
CSS0037781 (interacts with) HMDB0002269	4.94367e-08	0.976937	96	Polyketides[PK]
CSS0037781 (interacts with) HMDB0002107	1.89147e-07	0.969765	96	Benzene and derivatives
CSS0037781 (interacts with) HMDB0001043	6.13074e-06	0.938733	96	Fatty acyls[FA]
CSS0037781 (interacts with) HMDB0000152	1.82896e-07	0.969969	96	Benzene and derivatives
CSS0037781 (interacts with) C21298	6.08161e-07	0.961705	96	Benzene and derivatives
CSS0037781 (interacts with) C20975	5.60512e-06	0.939844	96	Polyketides[PK]
CSS0037781 (interacts with) C19594	3.70714e-07	0.965358	96	Polyketides[PK]
CSS0037781 (interacts with) C19243	2.43419e-07	0.968183	96	Terpenoids
CSS0037781 (interacts with) C17858	5.20962e-08	0.976692	96	Terpenoids
CSS0037781 (interacts with) C16911	5.89185e-07	0.961951	96	Polyketides[PK]
CSS0037781 (interacts with) C16370	8.48113e-08	0.974285	96	Flavonoids
CSS0037781 (interacts with) C16238	6.29003e-08	0.97579	96	Purines and derivatives
CSS0037781 (interacts with) C16195	4.29604e-07	0.964308	96	Flavonoids
CSS0037781 (interacts with) C12667	1.61187e-07	0.970726	96	Flavonoids
CSS0037781 (interacts with) C12540	2.26062e-06	0.950008	96	Benzene and derivatives
CSS0037781 (interacts with) C12092	3.42076e-06	0.945609	96	Fatty acyls[FA]
CSS0037781 (interacts with) C10223	7.14989e-07	0.960429	96	Flavonoids
CSS0037781 (interacts with) C10217	3.62667e-07	0.965511	96	Polyketides[PK]
CSS0037781 (interacts with) C09972	1.69701e-07	0.97042	96	Flavonoids
CSS0037781 (interacts with) C09649	1.79807e-07	0.970073	96	Terpenoids
CSS0037781 (interacts with) C09401	8.08259e-07	0.959432	96	Terpenoids
CSS0037781 (interacts with) C08718	2.08055e-07	0.969177	96	Flavonoids
CSS0037781 (interacts with) C06801	5.84962e-08	0.976141	96	Polyketides[PK]
CSS0037781 (interacts with) C05622	7.4845e-07	0.96006	96	Flavonoids
CSS0037781 (interacts with) C01839	9.68729e-08	0.973586	96	Polyketides[PK]
CSS0037194 (interacts with) Uwebraunia	0.00743542	0.726612	138	/
CSS0037194 (interacts with) 9.866_327.15924	8.52335e-05	0.8947	138	Phenols and derivatives
CSS0037194 (interacts with) 9.013_519.20117	2.28917e-05	0.919743	138	Phenols and derivatives
CSS0037194 (interacts with) 8.46_449.10791	2.03558e-05	0.921657	138	Flavonoids
CSS0037194 (interacts with) 7.677_271.06191	1.02776e-05	0.931905	138	Flavonoids
CSS0037194 (interacts with) 7.366_561.24449	1.97299e-05	0.922158	138	Flavonoids
CSS0037194 (interacts with) 4.468_183.02998	1.6013e-05	0.925425	138	Phenols and derivatives
CSS0037194 (interacts with) Reference946	9.68837e-06	0.932723	138	Flavonoids
CSS0037194 (interacts with) HMDB0038361	7.42372e-06	0.93629	138	Flavonoids
CSS0037194 (interacts with) HMDB0033953	2.28837e-05	0.919748	138	Flavonoids
CSS0037194 (interacts with) HMDB0030796	7.59657e-06	0.935989	138	Flavonoids
CSS0037194 (interacts with) HMDB0013677	1.68009e-05	0.924686	138	Benzene and derivatives
CSS0037194 (interacts with) HMDB0005810	3.3333e-05	0.913286	138	Flavonoids
CSS0037194 (interacts with) HMDB0003153	3.42289e-05	0.91281	276	Flavonoids
CSS0037194 (interacts with) HMDB0002755	1.50625e-05	0.926355	138	Flavonoids
CSS0037194 (interacts with) HMDB0002269	2.22284e-05	0.920227	138	Polyketides[PK]
CSS0037194 (interacts with) HMDB0002107	1.23229e-05	0.929325	138	Benzene and derivatives
CSS0037194 (interacts with) HMDB0001043	8.21016e-06	0.934964	138	Fatty acyls[FA]
CSS0037194 (interacts with) HMDB0000152	1.10716e-05	0.930859	138	Benzene and derivatives
CSS0037194 (interacts with) C21298	4.68188e-05	0.906987	138	Benzene and derivatives
CSS0037194 (interacts with) C20975	8.18144e-05	0.895591	138	Polyketides[PK]
CSS0037194 (interacts with) C19594	3.30436e-05	0.913442	138	Polyketides[PK]
CSS0037194 (interacts with) C19243	3.7008e-05	0.911395	138	Terpenoids
CSS0037194 (interacts with) C17858	1.94177e-05	0.922413	138	Terpenoids
CSS0037194 (interacts with) C16911	0.000159529	0.880024	138	Polyketides[PK]
CSS0037194 (interacts with) C16370	1.21376e-05	0.929544	138	Flavonoids
CSS0037194 (interacts with) C16238	1.15142e-05	0.930302	138	Purines and derivatives
CSS0037194 (interacts with) C16195	2.82759e-05	0.916177	138	Flavonoids
CSS0037194 (interacts with) C12667	3.62726e-05	0.911761	138	Flavonoids
CSS0037194 (interacts with) C12540	0.000134706	0.884183	138	Benzene and derivatives
CSS0037194 (interacts with) C12092	0.000267172	0.866352	138	Fatty acyls[FA]
CSS0037194 (interacts with) C10223	2.37167e-05	0.919156	138	Flavonoids
CSS0037194 (interacts with) C10217	1.10843e-05	0.930843	138	Polyketides[PK]
CSS0037194 (interacts with) C09972	4.13571e-05	0.90934	138	Flavonoids
CSS0037194 (interacts with) C09649	1.79639e-05	0.923643	138	Terpenoids
CSS0037194 (interacts with) C09401	5.9878e-06	0.939028	138	Terpenoids
CSS0037194 (interacts with) C08718	1.35494e-05	0.927937	138	Flavonoids
CSS0037194 (interacts with) C06801	1.03451e-05	0.931814	138	Polyketides[PK]
CSS0037194 (interacts with) C05622	0.000233245	0.870104	138	Flavonoids
CSS0037194 (interacts with) C01839	1.15536e-05	0.930253	138	Polyketides[PK]
CSS0037139 (interacts with) Uwebraunia	0.000468989	0.849544	208	/
CSS0037139 (interacts with) Coniosporium	0.00294298	0.777041	208	/
CSS0037139 (interacts with) 9.866_327.15924	0.00281746	0.779145	208	Phenols and derivatives
CSS0037139 (interacts with) 9.013_519.20117	0.00147661	0.807925	208	Phenols and derivatives
CSS0037139 (interacts with) 8.46_449.10791	0.00157385	0.805274	208	Flavonoids
CSS0037139 (interacts with) 7.677_271.06191	0.00171566	0.801624	208	Flavonoids
CSS0037139 (interacts with) 7.366_561.24449	0.00409548	0.760352	208	Flavonoids
CSS0037139 (interacts with) 4.468_183.02998	0.00166763	0.802834	208	Phenols and derivatives
CSS0037139 (interacts with) Reference946	0.00156975	0.805383	208	Flavonoids
CSS0037139 (interacts with) HMDB0038361	0.00220247	0.790633	208	Flavonoids
CSS0037139 (interacts with) HMDB0033953	0.000908055	0.826903	208	Flavonoids
CSS0037139 (interacts with) HMDB0030796	0.00226566	0.789348	208	Flavonoids
CSS0037139 (interacts with) HMDB0013677	0.00287895	0.778106	208	Benzene and derivatives
CSS0037139 (interacts with) HMDB0005810	0.0037734	0.764613	208	Flavonoids
CSS0037139 (interacts with) HMDB0003153	0.000122338	0.886483	208	Flavonoids
CSS0037139 (interacts with) HMDB0002755	0.00256937	0.783524	208	Flavonoids
CSS0037139 (interacts with) HMDB0002269	0.0022746	0.789168	208	Polyketides[PK]
CSS0037139 (interacts with) HMDB0002107	0.00240765	0.786555	208	Benzene and derivatives
CSS0037139 (interacts with) HMDB0001043	0.00347904	0.768756	208	Fatty acyls[FA]
CSS0037139 (interacts with) HMDB0000152	0.000600853	0.841447	208	Benzene and derivatives
CSS0037139 (interacts with) C21298	0.00317724	0.77329	208	Benzene and derivatives
CSS0037139 (interacts with) C20975	0.00273696	0.780533	208	Polyketides[PK]
CSS0037139 (interacts with) C19594	0.00160296	0.804505	208	Polyketides[PK]
CSS0037139 (interacts with) C19243	0.00192868	0.796555	208	Terpenoids
CSS0037139 (interacts with) C17858	0.00211269	0.79251	208	Terpenoids
CSS0037139 (interacts with) C16911	0.00242386	0.786245	208	Polyketides[PK]
CSS0037139 (interacts with) C16370	0.00168715	0.802339	208	Flavonoids
CSS0037139 (interacts with) C16238	0.00212458	0.792258	208	Purines and derivatives
CSS0037139 (interacts with) C16195	0.00195077	0.796054	208	Flavonoids
CSS0037139 (interacts with) C12667	0.00308822	0.77469	208	Flavonoids
CSS0037139 (interacts with) C12540	0.00174507	0.800897	208	Benzene and derivatives
CSS0037139 (interacts with) C12092	0.00178242	0.799986	208	Fatty acyls[FA]
CSS0037139 (interacts with) C10223	0.0017396	0.801031	208	Flavonoids
CSS0037139 (interacts with) C10217	0.00283609	0.778829	208	Polyketides[PK]
CSS0037139 (interacts with) C09972	0.00151031	0.806991	208	Flavonoids
CSS0037139 (interacts with) C09649	0.00199602	0.795041	208	Terpenoids
CSS0037139 (interacts with) C09401	0.00216344	0.791442	208	Terpenoids
CSS0037139 (interacts with) C08718	0.00201336	0.794658	208	Flavonoids
CSS0037139 (interacts with) C06801	0.00138137	0.810655	208	Polyketides[PK]
CSS0037139 (interacts with) C05622	0.00182528	0.798959	208	Flavonoids
CSS0037139 (interacts with) C01839	0.00235182	0.787638	208	Polyketides[PK]
CSS0037008 (interacts with) Uwebraunia	0.00292669	0.77731	38	/
CSS0037008 (interacts with) 9.866_327.15924	7.09597e-05	0.898628	38	Phenols and derivatives
CSS0037008 (interacts with) 9.013_519.20117	1.8105e-06	0.952215	38	Phenols and derivatives
CSS0037008 (interacts with) 8.46_449.10791	1.27548e-05	0.928825	38	Flavonoids
CSS0037008 (interacts with) 7.677_271.06191	8.22362e-06	0.934942	38	Flavonoids
CSS0037008 (interacts with) 7.366_561.24449	7.99118e-06	0.935323	38	Flavonoids
CSS0037008 (interacts with) 4.468_183.02998	1.98088e-06	0.951333	38	Phenols and derivatives
CSS0037008 (interacts with) Reference946	3.39268e-06	0.9457	38	Flavonoids
CSS0037008 (interacts with) HMDB0038361	5.15195e-06	0.940871	38	Flavonoids
CSS0037008 (interacts with) HMDB0033953	4.61384e-06	0.942187	38	Flavonoids
CSS0037008 (interacts with) HMDB0030796	8.81927e-06	0.934005	38	Flavonoids
CSS0037008 (interacts with) HMDB0013677	7.78957e-06	0.93566	38	Benzene and derivatives
CSS0037008 (interacts with) HMDB0005810	6.61383e-06	0.937776	38	Flavonoids
CSS0037008 (interacts with) HMDB0003153	5.93657e-06	0.939134	76	Flavonoids
CSS0037008 (interacts with) HMDB0002755	1.02818e-05	0.931899	38	Flavonoids
CSS0037008 (interacts with) HMDB0002269	2.06109e-06	0.950939	38	Polyketides[PK]
CSS0037008 (interacts with) HMDB0002107	5.78547e-06	0.939454	38	Benzene and derivatives
CSS0037008 (interacts with) HMDB0001043	9.07858e-05	0.893311	38	Fatty acyls[FA]
CSS0037008 (interacts with) HMDB0000152	1.05393e-05	0.931553	38	Benzene and derivatives
CSS0037008 (interacts with) C21298	4.10181e-06	0.943558	38	Benzene and derivatives
CSS0037008 (interacts with) C20975	9.72603e-05	0.891773	38	Polyketides[PK]
CSS0037008 (interacts with) C19594	1.91357e-06	0.951674	38	Polyketides[PK]
CSS0037008 (interacts with) C19243	2.37057e-06	0.949522	38	Terpenoids
CSS0037008 (interacts with) C17858	4.02279e-06	0.943781	38	Terpenoids
CSS0037008 (interacts with) C16911	5.36993e-07	0.962659	38	Polyketides[PK]
CSS0037008 (interacts with) C16370	4.98102e-06	0.941277	38	Flavonoids
CSS0037008 (interacts with) C16238	5.61544e-06	0.939822	38	Purines and derivatives
CSS0037008 (interacts with) C16195	4.54652e-06	0.94236	38	Flavonoids
CSS0037008 (interacts with) C12667	2.85257e-06	0.947584	38	Flavonoids
CSS0037008 (interacts with) C12540	4.04369e-06	0.943722	38	Benzene and derivatives
CSS0037008 (interacts with) C12092	9.9488e-06	0.932357	38	Fatty acyls[FA]
CSS0037008 (interacts with) C10223	4.95431e-06	0.941341	38	Flavonoids
CSS0037008 (interacts with) C10217	7.4079e-06	0.936317	38	Polyketides[PK]
CSS0037008 (interacts with) C09972	6.25702e-06	0.938477	38	Flavonoids
CSS0037008 (interacts with) C09649	5.19251e-06	0.940776	38	Terpenoids
CSS0037008 (interacts with) C09401	2.04997e-05	0.921543	38	Terpenoids
CSS0037008 (interacts with) C08718	6.41247e-06	0.938168	38	Flavonoids
CSS0037008 (interacts with) C06801	3.63567e-06	0.944929	38	Polyketides[PK]
CSS0037008 (interacts with) C05622	1.89277e-05	0.922819	38	Flavonoids
CSS0037008 (interacts with) C01839	6.83609e-06	0.937354	38	Polyketides[PK]
CSS0036490 (interacts with) Uwebraunia	0.00687154	0.731365	82	/
CSS0036490 (interacts with) 9.866_327.15924	2.80614e-06	0.947759	82	Phenols and derivatives
CSS0036490 (interacts with) 9.013_519.20117	5.05966e-10	0.990819	82	Phenols and derivatives
CSS0036490 (interacts with) 8.46_449.10791	8.3217e-12	0.995969	82	Flavonoids
CSS0036490 (interacts with) 7.677_271.06191	1.55563e-12	0.997119	82	Flavonoids
CSS0036490 (interacts with) 7.366_561.24449	1.06461e-10	0.993283	82	Flavonoids
CSS0036490 (interacts with) 4.468_183.02998	6.1764e-12	0.996203	82	Phenols and derivatives
CSS0036490 (interacts with) Reference946	2.0072e-12	0.996968	82	Flavonoids
CSS0036490 (interacts with) HMDB0038361	8.42842e-12	0.995959	82	Flavonoids
CSS0036490 (interacts with) HMDB0033953	7.10836e-12	0.996095	82	Flavonoids
CSS0036490 (interacts with) HMDB0030796	2.51681e-11	0.994969	82	Flavonoids
CSS0036490 (interacts with) HMDB0013677	5.35096e-11	0.994148	82	Benzene and derivatives
CSS0036490 (interacts with) HMDB0005810	3.92932e-08	0.97798	82	Flavonoids
CSS0036490 (interacts with) HMDB0003153	6.26731e-07	0.961471	164	Flavonoids
CSS0036490 (interacts with) HMDB0002755	1.21899e-13	0.998269	82	Flavonoids
CSS0036490 (interacts with) HMDB0002269	5.34718e-10	0.990716	82	Polyketides[PK]
CSS0036490 (interacts with) HMDB0002107	1.8533e-11	0.995268	82	Benzene and derivatives
CSS0036490 (interacts with) HMDB0001043	5.688e-07	0.962221	82	Fatty acyls[FA]
CSS0036490 (interacts with) HMDB0000152	4.2504e-11	0.994412	82	Benzene and derivatives
CSS0036490 (interacts with) C21298	1.10381e-10	0.993234	82	Benzene and derivatives
CSS0036490 (interacts with) C20975	6.86696e-08	0.975357	82	Polyketides[PK]
CSS0036490 (interacts with) C19594	1.02237e-09	0.989427	82	Polyketides[PK]
CSS0036490 (interacts with) C19243	1.39993e-10	0.992904	82	Terpenoids
CSS0036490 (interacts with) C17858	2.84205e-11	0.994845	82	Terpenoids
CSS0036490 (interacts with) C16911	1.80941e-08	0.981164	82	Polyketides[PK]
CSS0036490 (interacts with) C16370	5.52359e-15	0.999068	82	Flavonoids
CSS0036490 (interacts with) C16238	4.11115e-10	0.991193	82	Purines and derivatives
CSS0036490 (interacts with) C16195	2.83467e-12	0.996751	82	Flavonoids
CSS0036490 (interacts with) C12667	2.95229e-10	0.991759	82	Flavonoids
CSS0036490 (interacts with) C12540	4.97851e-06	0.941283	82	Benzene and derivatives
CSS0036490 (interacts with) C12092	2.52848e-06	0.948856	82	Fatty acyls[FA]
CSS0036490 (interacts with) C10223	1.63952e-10	0.992676	82	Flavonoids
CSS0036490 (interacts with) C10217	7.21583e-11	0.993787	82	Polyketides[PK]
CSS0036490 (interacts with) C09972	4.04866e-08	0.977847	82	Flavonoids
CSS0036490 (interacts with) C09649	3.09337e-15	0.99917	82	Terpenoids
CSS0036490 (interacts with) C09401	3.39335e-10	0.991526	82	Terpenoids
CSS0036490 (interacts with) C08718	1.33045e-15	0.999299	82	Flavonoids
CSS0036490 (interacts with) C06801	7.88971e-14	0.998414	82	Polyketides[PK]
CSS0036490 (interacts with) C05622	2.4942e-05	0.918314	82	Flavonoids
CSS0036490 (interacts with) C01839	8.91992e-14	0.998374	82	Polyketides[PK]
CSS0036419 (interacts with) Uwebraunia	0.00910313	0.713978	124	/
CSS0036419 (interacts with) 9.866_327.15924	3.05127e-05	0.914852	124	Phenols and derivatives
CSS0036419 (interacts with) 9.013_519.20117	7.2542e-06	0.93659	124	Phenols and derivatives
CSS0036419 (interacts with) 8.46_449.10791	3.2398e-05	0.913793	124	Flavonoids
CSS0036419 (interacts with) 7.677_271.06191	2.12915e-05	0.92093	124	Flavonoids
CSS0036419 (interacts with) 7.366_561.24449	1.75955e-05	0.923968	124	Flavonoids
CSS0036419 (interacts with) 4.468_183.02998	2.02903e-05	0.921709	124	Phenols and derivatives
CSS0036419 (interacts with) Reference946	2.72699e-05	0.9168	124	Flavonoids
CSS0036419 (interacts with) HMDB0038361	3.09433e-05	0.914605	124	Flavonoids
CSS0036419 (interacts with) HMDB0033953	3.53645e-05	0.912222	124	Flavonoids
CSS0036419 (interacts with) HMDB0030796	1.75789e-05	0.923982	124	Flavonoids
CSS0036419 (interacts with) HMDB0013677	1.61958e-05	0.925251	124	Benzene and derivatives
CSS0036419 (interacts with) HMDB0005810	3.87552e-06	0.944207	124	Flavonoids
CSS0036419 (interacts with) HMDB0003153	0.000134613	0.884199	248	Flavonoids
CSS0036419 (interacts with) HMDB0002755	2.92609e-05	0.915583	124	Flavonoids
CSS0036419 (interacts with) HMDB0002269	2.33152e-05	0.919439	124	Polyketides[PK]
CSS0036419 (interacts with) HMDB0002107	2.15223e-05	0.920754	124	Benzene and derivatives
CSS0036419 (interacts with) HMDB0001043	9.21253e-05	0.892986	124	Fatty acyls[FA]
CSS0036419 (interacts with) HMDB0000152	8.21093e-05	0.895513	124	Benzene and derivatives
CSS0036419 (interacts with) C21298	1.47196e-05	0.926702	124	Benzene and derivatives
CSS0036419 (interacts with) C20975	0.000312495	0.86188	124	Polyketides[PK]
CSS0036419 (interacts with) C19594	2.07366e-05	0.921358	124	Polyketides[PK]
CSS0036419 (interacts with) C19243	3.72489e-05	0.911277	124	Terpenoids
CSS0036419 (interacts with) C17858	2.19651e-05	0.920422	124	Terpenoids
CSS0036419 (interacts with) C16911	1.31347e-05	0.928395	124	Polyketides[PK]
CSS0036419 (interacts with) C16370	4.48349e-05	0.907816	124	Flavonoids
CSS0036419 (interacts with) C16238	1.20405e-05	0.92966	124	Purines and derivatives
CSS0036419 (interacts with) C16195	1.5233e-05	0.926185	124	Flavonoids
CSS0036419 (interacts with) C12667	6.09498e-06	0.938806	124	Flavonoids
CSS0036419 (interacts with) C12540	5.90863e-05	0.902401	124	Benzene and derivatives
CSS0036419 (interacts with) C12092	4.1361e-05	0.909338	124	Fatty acyls[FA]
CSS0036419 (interacts with) C10223	1.90117e-05	0.922749	124	Flavonoids
CSS0036419 (interacts with) C10217	2.40681e-05	0.918911	124	Polyketides[PK]
CSS0036419 (interacts with) C09972	0.000168003	0.878721	124	Flavonoids
CSS0036419 (interacts with) C09649	2.4906e-05	0.918338	124	Terpenoids
CSS0036419 (interacts with) C09401	1.35635e-05	0.927922	124	Terpenoids
CSS0036419 (interacts with) C08718	2.92055e-05	0.915616	124	Flavonoids
CSS0036419 (interacts with) C06801	2.88855e-05	0.915808	124	Polyketides[PK]
CSS0036419 (interacts with) C05622	0.00156861	0.805413	124	Flavonoids
CSS0036419 (interacts with) C01839	3.13456e-05	0.914378	124	Polyketides[PK]
CSS0036278 (interacts with) Pleurodesmospora	0.0081959	0.720613	187	/
CSS0036278 (interacts with) 9.866_327.15924	0.000607754	0.841063	191.79487179487123	Phenols and derivatives
CSS0036278 (interacts with) 9.013_519.20117	0.000970434	0.824433	191.79487179487123	Phenols and derivatives
CSS0036278 (interacts with) 8.46_449.10791	0.000377111	0.856308	191.79487179487123	Flavonoids
CSS0036278 (interacts with) 7.677_271.06191	0.000540513	0.844961	191.79487179487123	Flavonoids
CSS0036278 (interacts with) 7.366_561.24449	0.000436308	0.851821	191.79487179487123	Flavonoids
CSS0036278 (interacts with) 4.468_183.02998	0.00056479	0.843512	191.79487179487123	Phenols and derivatives
CSS0036278 (interacts with) Reference946	0.00066245	0.838131	191.79487179487123	Flavonoids
CSS0036278 (interacts with) HMDB0038361	0.00062758	0.839977	191.79487179487123	Flavonoids
CSS0036278 (interacts with) HMDB0033953	0.000173374	0.877921	191.79487179487123	Flavonoids
CSS0036278 (interacts with) HMDB0030796	0.000692825	0.836584	191.79487179487123	Flavonoids
CSS0036278 (interacts with) HMDB0013677	0.000415268	0.853359	191.79487179487123	Benzene and derivatives
CSS0036278 (interacts with) HMDB0005810	0.00274886	0.780326	191.79487179487123	Flavonoids
CSS0036278 (interacts with) HMDB0003153	0.00120481	0.816125	378.7948717948729	Flavonoids
CSS0036278 (interacts with) HMDB0002755	0.00037345	0.856603	191.79487179487123	Flavonoids
CSS0036278 (interacts with) HMDB0002269	0.000646059	0.83899	191.79487179487123	Polyketides[PK]
CSS0036278 (interacts with) HMDB0002107	0.00032681	0.860573	191.79487179487123	Benzene and derivatives
CSS0036278 (interacts with) HMDB0001043	0.00398667	0.761762	191.79487179487123	Fatty acyls[FA]
CSS0036278 (interacts with) HMDB0000152	0.000330422	0.860251	191.79487179487123	Benzene and derivatives
CSS0036278 (interacts with) C21298	0.000334731	0.859869	191.79487179487123	Benzene and derivatives
CSS0036278 (interacts with) C20975	0.000260392	0.867071	191.79487179487123	Polyketides[PK]
CSS0036278 (interacts with) C19594	0.000371033	0.856799	191.79487179487123	Polyketides[PK]
CSS0036278 (interacts with) C19243	0.00038651	0.855561	191.79487179487123	Terpenoids
CSS0036278 (interacts with) C17858	0.000681004	0.83718	191.79487179487123	Terpenoids
CSS0036278 (interacts with) C16911	0.00060564	0.84118	191.79487179487123	Polyketides[PK]
CSS0036278 (interacts with) C16370	0.000273027	0.865742	191.79487179487123	Flavonoids
CSS0036278 (interacts with) C16238	0.00138574	0.810527	191.79487179487123	Purines and derivatives
CSS0036278 (interacts with) C16195	0.00033282	0.860038	191.79487179487123	Flavonoids
CSS0036278 (interacts with) C12667	0.000852308	0.829224	191.79487179487123	Flavonoids
CSS0036278 (interacts with) C12540	0.00295254	0.776884	191.79487179487123	Benzene and derivatives
CSS0036278 (interacts with) C12092	0.00159235	0.804784	191.79487179487123	Fatty acyls[FA]
CSS0036278 (interacts with) C10223	0.000279105	0.86512	191.79487179487123	Flavonoids
CSS0036278 (interacts with) C10217	0.0003209	0.861107	191.79487179487123	Polyketides[PK]
CSS0036278 (interacts with) C09972	0.000385389	0.855649	191.79487179487123	Flavonoids
CSS0036278 (interacts with) C09649	0.000280503	0.864979	191.79487179487123	Terpenoids
CSS0036278 (interacts with) C09401	0.000639773	0.839323	191.79487179487123	Terpenoids
CSS0036278 (interacts with) C08718	0.000246103	0.868635	191.79487179487123	Flavonoids
CSS0036278 (interacts with) C06801	0.000388117	0.855434	191.79487179487123	Polyketides[PK]
CSS0036278 (interacts with) C05622	0.004701	0.752984	191.79487179487123	Flavonoids
CSS0036278 (interacts with) C01839	0.000360453	0.857669	191.79487179487123	Polyketides[PK]
CSS0036048 (interacts with) Uwebraunia	0.00467811	0.753249	25	/
CSS0036048 (interacts with) 9.866_327.15924	4.6534e-06	0.942086	25	Phenols and derivatives
CSS0036048 (interacts with) 9.013_519.20117	2.35075e-09	0.987503	25	Phenols and derivatives
CSS0036048 (interacts with) 8.46_449.10791	1.33815e-10	0.992968	25	Flavonoids
CSS0036048 (interacts with) 7.677_271.06191	1.34986e-11	0.995559	25	Flavonoids
CSS0036048 (interacts with) 7.366_561.24449	5.14039e-09	0.985376	25	Flavonoids
CSS0036048 (interacts with) 4.468_183.02998	1.05499e-09	0.98936	25	Phenols and derivatives
CSS0036048 (interacts with) Reference946	3.61555e-10	0.991417	25	Flavonoids
CSS0036048 (interacts with) HMDB0038361	1.3302e-09	0.988853	25	Flavonoids
CSS0036048 (interacts with) HMDB0033953	1.33005e-10	0.992977	25	Flavonoids
CSS0036048 (interacts with) HMDB0030796	1.48396e-09	0.988606	25	Flavonoids
CSS0036048 (interacts with) HMDB0013677	2.15397e-10	0.992264	25	Benzene and derivatives
CSS0036048 (interacts with) HMDB0005810	3.82118e-08	0.978104	25	Flavonoids
CSS0036048 (interacts with) HMDB0003153	2.45893e-07	0.968118	50	Flavonoids
CSS0036048 (interacts with) HMDB0002755	2.12247e-10	0.992287	25	Flavonoids
CSS0036048 (interacts with) HMDB0002269	1.08534e-08	0.983005	25	Polyketides[PK]
CSS0036048 (interacts with) HMDB0002107	1.43955e-09	0.988675	25	Benzene and derivatives
CSS0036048 (interacts with) HMDB0001043	2.66884e-06	0.94829	25	Fatty acyls[FA]
CSS0036048 (interacts with) HMDB0000152	2.64834e-10	0.991937	25	Benzene and derivatives
CSS0036048 (interacts with) C21298	6.09995e-09	0.984864	25	Benzene and derivatives
CSS0036048 (interacts with) C20975	4.02587e-07	0.964775	25	Polyketides[PK]
CSS0036048 (interacts with) C19594	8.01371e-09	0.98401	25	Polyketides[PK]
CSS0036048 (interacts with) C19243	9.21661e-09	0.983554	25	Terpenoids
CSS0036048 (interacts with) C17858	1.58504e-09	0.988454	25	Terpenoids
CSS0036048 (interacts with) C16911	1.97403e-07	0.969503	25	Polyketides[PK]
CSS0036048 (interacts with) C16370	2.56354e-10	0.991989	25	Flavonoids
CSS0036048 (interacts with) C16238	5.13174e-10	0.990793	25	Purines and derivatives
CSS0036048 (interacts with) C16195	2.33432e-10	0.992138	25	Flavonoids
CSS0036048 (interacts with) C12667	8.18241e-09	0.983943	25	Flavonoids
CSS0036048 (interacts with) C12540	4.24063e-06	0.943173	25	Benzene and derivatives
CSS0036048 (interacts with) C12092	5.9142e-06	0.939181	25	Fatty acyls[FA]
CSS0036048 (interacts with) C10223	4.78884e-10	0.990919	25	Flavonoids
CSS0036048 (interacts with) C10217	1.89677e-09	0.98803	25	Polyketides[PK]
CSS0036048 (interacts with) C09972	5.60584e-08	0.976345	25	Flavonoids
CSS0036048 (interacts with) C09649	2.10232e-10	0.992302	25	Terpenoids
CSS0036048 (interacts with) C09401	1.75724e-11	0.995318	25	Terpenoids
CSS0036048 (interacts with) C08718	1.3487e-10	0.992957	25	Flavonoids
CSS0036048 (interacts with) C06801	6.20623e-11	0.993972	25	Polyketides[PK]
CSS0036048 (interacts with) C05622	5.60161e-05	0.903473	25	Flavonoids
CSS0036048 (interacts with) C01839	1.08938e-10	0.993252	25	Polyketides[PK]
CSS0036004 (interacts with) Uwebraunia	0.00970737	0.709828	69	/
CSS0036004 (interacts with) 9.866_327.15924	2.29839e-06	0.949839	69	Phenols and derivatives
CSS0036004 (interacts with) 9.013_519.20117	8.83272e-10	0.989733	69	Phenols and derivatives
CSS0036004 (interacts with) 8.46_449.10791	4.02029e-10	0.991233	69	Flavonoids
CSS0036004 (interacts with) 7.677_271.06191	4.17808e-10	0.991165	69	Flavonoids
CSS0036004 (interacts with) 7.366_561.24449	6.51946e-12	0.996162	69	Flavonoids
CSS0036004 (interacts with) 4.468_183.02998	1.07722e-11	0.995756	69	Phenols and derivatives
CSS0036004 (interacts with) Reference946	4.09998e-11	0.994452	69	Flavonoids
CSS0036004 (interacts with) HMDB0038361	4.83873e-11	0.994265	69	Flavonoids
CSS0036004 (interacts with) HMDB0033953	9.01213e-10	0.989691	69	Flavonoids
CSS0036004 (interacts with) HMDB0030796	4.26866e-11	0.994407	69	Flavonoids
CSS0036004 (interacts with) HMDB0013677	6.56132e-11	0.993904	69	Benzene and derivatives
CSS0036004 (interacts with) HMDB0005810	1.96349e-08	0.980851	69	Flavonoids
CSS0036004 (interacts with) HMDB0003153	2.89314e-06	0.947433	138	Flavonoids
CSS0036004 (interacts with) HMDB0002755	7.95916e-13	0.997481	69	Flavonoids
CSS0036004 (interacts with) HMDB0002269	1.71627e-10	0.992608	69	Polyketides[PK]
CSS0036004 (interacts with) HMDB0002107	3.46725e-11	0.994636	69	Benzene and derivatives
CSS0036004 (interacts with) HMDB0001043	6.44049e-07	0.961258	69	Fatty acyls[FA]
CSS0036004 (interacts with) HMDB0000152	8.18842e-09	0.983941	69	Benzene and derivatives
CSS0036004 (interacts with) C21298	3.57621e-13	0.997853	69	Benzene and derivatives
CSS0036004 (interacts with) C20975	1.85748e-07	0.969875	69	Polyketides[PK]
CSS0036004 (interacts with) C19594	1.27013e-09	0.988956	69	Polyketides[PK]
CSS0036004 (interacts with) C19243	7.45912e-12	0.996057	69	Terpenoids
CSS0036004 (interacts with) C17858	2.18018e-12	0.996918	69	Terpenoids
CSS0036004 (interacts with) C16911	1.4282e-09	0.988693	69	Polyketides[PK]
CSS0036004 (interacts with) C16370	3.60587e-12	0.996591	69	Flavonoids
CSS0036004 (interacts with) C16238	8.02191e-10	0.989929	69	Purines and derivatives
CSS0036004 (interacts with) C16195	1.22329e-11	0.995646	69	Flavonoids
CSS0036004 (interacts with) C12667	5.58396e-12	0.996279	69	Flavonoids
CSS0036004 (interacts with) C12540	6.06977e-06	0.938858	69	Benzene and derivatives
CSS0036004 (interacts with) C12092	1.58853e-06	0.953469	69	Fatty acyls[FA]
CSS0036004 (interacts with) C10223	6.66656e-10	0.990296	69	Flavonoids
CSS0036004 (interacts with) C10217	1.73759e-10	0.99259	69	Polyketides[PK]
CSS0036004 (interacts with) C09972	4.34161e-08	0.977533	69	Flavonoids
CSS0036004 (interacts with) C09649	2.25568e-13	0.998043	69	Terpenoids
CSS0036004 (interacts with) C09401	6.58884e-09	0.984628	69	Terpenoids
CSS0036004 (interacts with) C08718	1.31566e-12	0.997214	69	Flavonoids
CSS0036004 (interacts with) C06801	2.37343e-11	0.995028	69	Polyketides[PK]
CSS0036004 (interacts with) C05622	2.361e-05	0.919231	69	Flavonoids
CSS0036004 (interacts with) C01839	1.81906e-12	0.997027	69	Polyketides[PK]
CSS0035213 (interacts with) Uwebraunia	0.00408948	0.760429	112	/
CSS0035213 (interacts with) 9.866_327.15924	3.18183e-06	0.946405	112	Phenols and derivatives
CSS0035213 (interacts with) 9.013_519.20117	2.78007e-06	0.947858	112	Phenols and derivatives
CSS0035213 (interacts with) 8.46_449.10791	1.72448e-05	0.924281	112	Flavonoids
CSS0035213 (interacts with) 7.677_271.06191	5.72631e-06	0.939581	112	Flavonoids
CSS0035213 (interacts with) 7.366_561.24449	2.85771e-06	0.947565	112	Flavonoids
CSS0035213 (interacts with) 4.468_183.02998	1.64071e-06	0.953162	112	Phenols and derivatives
CSS0035213 (interacts with) Reference946	1.60634e-06	0.953363	112	Flavonoids
CSS0035213 (interacts with) HMDB0038361	1.19996e-06	0.956046	112	Flavonoids
CSS0035213 (interacts with) HMDB0033953	1.04542e-05	0.931667	112	Flavonoids
CSS0035213 (interacts with) HMDB0030796	2.79251e-06	0.947811	112	Flavonoids
CSS0035213 (interacts with) HMDB0013677	3.16973e-06	0.946447	112	Benzene and derivatives
CSS0035213 (interacts with) HMDB0005810	2.70473e-06	0.948149	112	Flavonoids
CSS0035213 (interacts with) HMDB0003153	1.24638e-05	0.92916	224	Flavonoids
CSS0035213 (interacts with) HMDB0002755	6.14517e-06	0.938704	112	Flavonoids
CSS0035213 (interacts with) HMDB0002269	1.23778e-06	0.955768	112	Polyketides[PK]
CSS0035213 (interacts with) HMDB0002107	1.979e-06	0.951343	112	Benzene and derivatives
CSS0035213 (interacts with) HMDB0001043	1.15788e-05	0.930222	112	Fatty acyls[FA]
CSS0035213 (interacts with) HMDB0000152	1.33916e-05	0.92811	112	Benzene and derivatives
CSS0035213 (interacts with) C21298	6.25996e-06	0.938471	112	Benzene and derivatives
CSS0035213 (interacts with) C20975	0.000120954	0.886752	112	Polyketides[PK]
CSS0035213 (interacts with) C19594	3.59332e-06	0.94506	112	Polyketides[PK]
CSS0035213 (interacts with) C19243	6.28333e-06	0.938425	112	Terpenoids
CSS0035213 (interacts with) C17858	2.82399e-06	0.947692	112	Terpenoids
CSS0035213 (interacts with) C16911	9.8036e-06	0.93256	112	Polyketides[PK]
CSS0035213 (interacts with) C16370	3.4721e-06	0.945443	112	Flavonoids
CSS0035213 (interacts with) C16238	2.50953e-06	0.948934	112	Purines and derivatives
CSS0035213 (interacts with) C16195	9.52255e-06	0.93296	112	Flavonoids
CSS0035213 (interacts with) C12667	3.05413e-06	0.94685	112	Flavonoids
CSS0035213 (interacts with) C12540	3.23507e-06	0.946224	112	Benzene and derivatives
CSS0035213 (interacts with) C12092	5.71304e-06	0.93961	112	Fatty acyls[FA]
CSS0035213 (interacts with) C10223	5.76381e-06	0.9395	112	Flavonoids
CSS0035213 (interacts with) C10217	1.52477e-06	0.953854	112	Polyketides[PK]
CSS0035213 (interacts with) C09972	5.81729e-06	0.939386	112	Flavonoids
CSS0035213 (interacts with) C09649	5.2763e-06	0.940582	112	Terpenoids
CSS0035213 (interacts with) C09401	4.80797e-06	0.941699	112	Terpenoids
CSS0035213 (interacts with) C08718	4.38825e-06	0.942775	112	Flavonoids
CSS0035213 (interacts with) C06801	2.65284e-06	0.948353	112	Polyketides[PK]
CSS0035213 (interacts with) C05622	1.19962e-05	0.929713	112	Flavonoids
CSS0035213 (interacts with) C01839	3.23784e-06	0.946214	112	Polyketides[PK]
CSS0035108 (interacts with) Uwebraunia	0.00635576	0.735975	164	/
CSS0035108 (interacts with) 9.866_327.15924	5.9236e-05	0.90235	164	Phenols and derivatives
CSS0035108 (interacts with) 9.013_519.20117	3.50009e-06	0.945354	164	Phenols and derivatives
CSS0035108 (interacts with) 8.46_449.10791	6.37429e-07	0.961339	164	Flavonoids
CSS0035108 (interacts with) 7.677_271.06191	2.93452e-07	0.966958	164	Flavonoids
CSS0035108 (interacts with) 7.366_561.24449	2.93333e-06	0.947285	164	Flavonoids
CSS0035108 (interacts with) 4.468_183.02998	1.8799e-06	0.951848	164	Phenols and derivatives
CSS0035108 (interacts with) Reference946	4.79512e-07	0.963505	164	Flavonoids
CSS0035108 (interacts with) HMDB0038361	7.57317e-07	0.959964	164	Flavonoids
CSS0035108 (interacts with) HMDB0033953	2.20944e-06	0.95024	164	Flavonoids
CSS0035108 (interacts with) HMDB0030796	1.36394e-06	0.954888	164	Flavonoids
CSS0035108 (interacts with) HMDB0013677	9.15921e-07	0.95839	164	Benzene and derivatives
CSS0035108 (interacts with) HMDB0005810	1.821e-06	0.952159	164	Flavonoids
CSS0035108 (interacts with) HMDB0003153	4.29882e-05	0.908613	328	Flavonoids
CSS0035108 (interacts with) HMDB0002755	3.36669e-07	0.966026	164	Flavonoids
CSS0035108 (interacts with) HMDB0002269	4.27897e-06	0.943069	164	Polyketides[PK]
CSS0035108 (interacts with) HMDB0002107	4.59372e-06	0.942239	164	Benzene and derivatives
CSS0035108 (interacts with) HMDB0001043	1.21008e-05	0.929588	164	Fatty acyls[FA]
CSS0035108 (interacts with) HMDB0000152	5.75253e-07	0.962135	164	Benzene and derivatives
CSS0035108 (interacts with) C21298	4.88632e-06	0.941506	164	Benzene and derivatives
CSS0035108 (interacts with) C20975	4.45461e-06	0.9426	164	Polyketides[PK]
CSS0035108 (interacts with) C19594	1.11167e-05	0.930802	164	Polyketides[PK]
CSS0035108 (interacts with) C19243	8.77945e-06	0.934066	164	Terpenoids
CSS0035108 (interacts with) C17858	1.13515e-06	0.956539	164	Terpenoids
CSS0035108 (interacts with) C16911	4.67239e-05	0.907026	164	Polyketides[PK]
CSS0035108 (interacts with) C16370	1.10697e-06	0.95676	164	Flavonoids
CSS0035108 (interacts with) C16238	4.07772e-07	0.964683	164	Purines and derivatives
CSS0035108 (interacts with) C16195	2.277e-06	0.949934	164	Flavonoids
CSS0035108 (interacts with) C12667	2.34097e-06	0.949651	164	Flavonoids
CSS0035108 (interacts with) C12540	8.1897e-05	0.895569	164	Benzene and derivatives
CSS0035108 (interacts with) C12092	8.70593e-06	0.934179	164	Fatty acyls[FA]
[truncated: 5,430 more rows]

## Sheet: sub-ZJ-edge
Correlation data between nodes in the sub co-occurrence network of ZJ
name	P.value	Pearson	EdgeBetweenness	Metabolite class
CSS0044292 (interacts with) 9.866_327.15924	0.0254456	-0.638494	4	Phenols and derivatives
CSS0044292 (interacts with) 9.013_519.20117	0.0174035	-0.668807	4	Phenols and derivatives
CSS0044292 (interacts with) 8.46_449.10791	0.0264419	-0.635251	4	Flavonoids
CSS0044292 (interacts with) 7.677_271.06191	0.0270925	-0.63318	4	Flavonoids
CSS0044292 (interacts with) 7.366_561.24449	0.0211422	-0.653668	4	Flavonoids
CSS0044292 (interacts with) 4.468_183.02998	0.0247822	-0.640705	4	Phenols and derivatives
CSS0044292 (interacts with) Reference946	0.0235841	-0.644809	4	Flavonoids
CSS0044292 (interacts with) HMDB0038361	0.0223412	-0.64923	4	Flavonoids
CSS0044292 (interacts with) HMDB0033953	0.0252978	-0.638983	4	Flavonoids
CSS0044292 (interacts with) HMDB0030796	0.0133657	-0.688131	4	Flavonoids
CSS0044292 (interacts with) HMDB0013677	0.0229949	-0.646883	4	Benzene and derivatives
CSS0044292 (interacts with) HMDB0005810	0.0200554	-0.657852	4	Flavonoids
CSS0044292 (interacts with) HMDB0002755	0.0233717	-0.645553	4	Flavonoids
CSS0044292 (interacts with) HMDB0002269	0.0237759	-0.644142	4	Polyketides[PK]
CSS0044292 (interacts with) HMDB0002107	0.0238769	-0.643793	4	Benzene and derivatives
CSS0044292 (interacts with) HMDB0001043	0.0032141	-0.772719	4	Fatty acyls[FA]
CSS0044292 (interacts with) HMDB0000152	0.0287273	-0.628131	4	Benzene and derivatives
CSS0044292 (interacts with) C21298	0.0207184	-0.655281	4	Benzene and derivatives
CSS0044292 (interacts with) C20975	0.0418297	-0.593691	4	Polyketides[PK]
CSS0044292 (interacts with) C19594	0.0228941	-0.647242	4	Polyketides[PK]
CSS0044292 (interacts with) C19243	0.0230688	-0.646621	4	Terpenoids
CSS0044292 (interacts with) C17858	0.018897	-0.662498	4	Terpenoids
CSS0044292 (interacts with) C16911	0.0236198	-0.644685	4	Polyketides[PK]
CSS0044292 (interacts with) C16370	0.0254824	-0.638373	4	Flavonoids
CSS0044292 (interacts with) C16238	0.018998	-0.662085	4	Purines and derivatives
CSS0044292 (interacts with) C16195	0.0289492	-0.627463	4	Flavonoids
CSS0044292 (interacts with) C12667	0.0200017	-0.658063	4	Flavonoids
CSS0044292 (interacts with) C12540	0.0289419	-0.627484	4	Benzene and derivatives
CSS0044292 (interacts with) C12092	0.00876687	-0.716377	4	Fatty acyls[FA]
CSS0044292 (interacts with) C10223	0.0224565	-0.648812	4	Flavonoids
CSS0044292 (interacts with) C10217	0.0213199	-0.652999	4	Polyketides[PK]
CSS0044292 (interacts with) C09972	0.0319425	-0.618777	4	Flavonoids
CSS0044292 (interacts with) C09649	0.0247931	-0.640668	4	Terpenoids
CSS0044292 (interacts with) C09401	0.0216865	-0.651631	4	Terpenoids
CSS0044292 (interacts with) C08718	0.024999	-0.639978	4	Flavonoids
CSS0044292 (interacts with) C06801	0.0240605	-0.643159	4	Polyketides[PK]
CSS0044292 (interacts with) C05622	0.0490405	-0.577952	4	Flavonoids
CSS0044292 (interacts with) C01839	0.024676	-0.641063	4	Polyketides[PK]
CSS0041743 (interacts with) 9.866_327.15924	0.00591754	-0.740119	55	Phenols and derivatives
CSS0041743 (interacts with) 9.013_519.20117	0.0148967	-0.680354	55	Phenols and derivatives
CSS0041743 (interacts with) 8.46_449.10791	0.0127616	-0.691381	55	Flavonoids
CSS0041743 (interacts with) 7.677_271.06191	0.0145418	-0.682102	55	Flavonoids
CSS0041743 (interacts with) 7.366_561.24449	0.0152959	-0.678424	55	Flavonoids
CSS0041743 (interacts with) 4.468_183.02998	0.015441	-0.677732	55	Phenols and derivatives
CSS0041743 (interacts with) Reference946	0.0136376	-0.686703	55	Flavonoids
CSS0041743 (interacts with) HMDB0038361	0.0153056	-0.678378	55	Flavonoids
CSS0041743 (interacts with) HMDB0033953	0.0123722	-0.693536	55	Flavonoids
CSS0041743 (interacts with) HMDB0030796	0.0140874	-0.684387	55	Flavonoids
CSS0041743 (interacts with) HMDB0013677	0.0120227	-0.695515	55	Benzene and derivatives
CSS0041743 (interacts with) HMDB0005810	0.0173545	-0.669021	55	Flavonoids
CSS0041743 (interacts with) HMDB0002755	0.0121753	-0.694646	55	Flavonoids
CSS0041743 (interacts with) HMDB0002269	0.0165005	-0.672816	55	Polyketides[PK]
CSS0041743 (interacts with) HMDB0002107	0.0154429	-0.677723	55	Benzene and derivatives
CSS0041743 (interacts with) HMDB0001043	0.0161438	-0.674445	55	Fatty acyls[FA]
CSS0041743 (interacts with) HMDB0000152	0.0125727	-0.69242	55	Benzene and derivatives
CSS0041743 (interacts with) C21298	0.0134168	-0.687861	55	Benzene and derivatives
CSS0041743 (interacts with) C20975	0.0134951	-0.687449	55	Polyketides[PK]
CSS0041743 (interacts with) C19594	0.0166267	-0.672247	55	Polyketides[PK]
CSS0041743 (interacts with) C19243	0.0179815	-0.66632	55	Terpenoids
CSS0041743 (interacts with) C17858	0.0114888	-0.69862	55	Terpenoids
CSS0041743 (interacts with) C16911	0.0209174	-0.65452	55	Polyketides[PK]
CSS0041743 (interacts with) C16370	0.0136143	-0.686824	55	Flavonoids
CSS0041743 (interacts with) C16238	0.014413	-0.682744	55	Purines and derivatives
CSS0041743 (interacts with) C16195	0.0181863	-0.665453	55	Flavonoids
CSS0041743 (interacts with) C12667	0.0153164	-0.678326	55	Flavonoids
CSS0041743 (interacts with) C12540	0.0227702	-0.647684	55	Benzene and derivatives
CSS0041743 (interacts with) C12092	0.00183818	-0.798653	55	Fatty acyls[FA]
CSS0041743 (interacts with) C10223	0.0133978	-0.687961	55	Flavonoids
CSS0041743 (interacts with) C10217	0.0134236	-0.687825	55	Polyketides[PK]
CSS0041743 (interacts with) C09972	0.0124108	-0.69332	55	Flavonoids
CSS0041743 (interacts with) C09649	0.0139361	-0.68516	55	Terpenoids
CSS0041743 (interacts with) C09401	0.0127683	-0.691344	55	Terpenoids
CSS0041743 (interacts with) C08718	0.0136725	-0.686521	55	Flavonoids
CSS0041743 (interacts with) C06801	0.0141245	-0.684199	55	Polyketides[PK]
CSS0041743 (interacts with) C05622	0.0322806	-0.617834	55	Flavonoids
CSS0041743 (interacts with) C01839	0.0132432	-0.68878	55	Polyketides[PK]
CSS0041618 (interacts with) 9.866_327.15924	0.00527095	0.746678	52	Phenols and derivatives
CSS0041618 (interacts with) 9.013_519.20117	0.00137115	0.810956	52	Phenols and derivatives
CSS0041618 (interacts with) 8.46_449.10791	0.000812613	0.830949	52	Flavonoids
CSS0041618 (interacts with) 7.677_271.06191	0.000953344	0.825097	52	Flavonoids
CSS0041618 (interacts with) 7.366_561.24449	0.000658451	0.838339	52	Flavonoids
CSS0041618 (interacts with) 4.468_183.02998	0.000562125	0.843669	52	Phenols and derivatives
CSS0041618 (interacts with) Reference946	0.000620947	0.840338	52	Flavonoids
CSS0041618 (interacts with) HMDB0038361	0.000536008	0.845235	52	Flavonoids
CSS0041618 (interacts with) HMDB0033953	0.000528475	0.845698	52	Flavonoids
CSS0041618 (interacts with) HMDB0030796	0.000940237	0.825613	52	Flavonoids
CSS0041618 (interacts with) HMDB0013677	0.00116401	0.817475	52	Benzene and derivatives
CSS0041618 (interacts with) HMDB0005810	0.00391372	0.762724	52	Flavonoids
CSS0041618 (interacts with) HMDB0002755	0.000588719	0.842131	52	Flavonoids
CSS0041618 (interacts with) HMDB0002269	0.000596417	0.841696	52	Polyketides[PK]
CSS0041618 (interacts with) HMDB0002107	0.000617537	0.840524	52	Benzene and derivatives
CSS0041618 (interacts with) HMDB0001043	0.00173613	0.801117	52	Fatty acyls[FA]
CSS0041618 (interacts with) HMDB0000152	0.000550889	0.844336	52	Benzene and derivatives
CSS0041618 (interacts with) C21298	0.000590059	0.842055	52	Benzene and derivatives
CSS0041618 (interacts with) C20975	0.000268243	0.86624	52	Polyketides[PK]
CSS0041618 (interacts with) C19594	0.000678472	0.837308	52	Polyketides[PK]
CSS0041618 (interacts with) C19243	0.000364686	0.857318	52	Terpenoids
CSS0041618 (interacts with) C17858	0.000779689	0.83243	52	Terpenoids
CSS0041618 (interacts with) C16911	0.000503016	0.847301	52	Polyketides[PK]
CSS0041618 (interacts with) C16370	0.000334144	0.859921	52	Flavonoids
CSS0041618 (interacts with) C16238	0.00193459	0.79642	52	Purines and derivatives
CSS0041618 (interacts with) C16195	0.000711737	0.835646	52	Flavonoids
CSS0041618 (interacts with) C12667	0.000997944	0.823382	52	Flavonoids
CSS0041618 (interacts with) C12540	0.00405343	0.760893	52	Benzene and derivatives
CSS0041618 (interacts with) C12092	0.00236493	0.787382	52	Fatty acyls[FA]
CSS0041618 (interacts with) C10223	0.000986318	0.823824	52	Flavonoids
CSS0041618 (interacts with) C10217	0.000650398	0.838761	52	Polyketides[PK]
CSS0041618 (interacts with) C09972	0.0007706	0.832847	52	Flavonoids
CSS0041618 (interacts with) C09649	0.000451307	0.85076	52	Terpenoids
CSS0041618 (interacts with) C09401	0.00252596	0.784323	52	Terpenoids
CSS0041618 (interacts with) C08718	0.000448346	0.850968	52	Flavonoids
CSS0041618 (interacts with) C06801	0.000581401	0.842549	52	Polyketides[PK]
CSS0041618 (interacts with) C05622	0.000458544	0.850258	52	Flavonoids
CSS0041618 (interacts with) C01839	0.000563815	0.843569	52	Polyketides[PK]
CSS0041252 (interacts with) 9.866_327.15924	0.00499997	0.749608	44	Phenols and derivatives
CSS0041252 (interacts with) 9.013_519.20117	0.00194216	0.796248	44	Phenols and derivatives
CSS0041252 (interacts with) 8.46_449.10791	0.000498637	0.847583	44	Flavonoids
CSS0041252 (interacts with) 7.677_271.06191	0.000831363	0.830126	44	Flavonoids
CSS0041252 (interacts with) 7.366_561.24449	0.00121151	0.815906	44	Flavonoids
CSS0041252 (interacts with) 4.468_183.02998	0.00146126	0.808356	44	Phenols and derivatives
CSS0041252 (interacts with) Reference946	0.00150841	0.807044	44	Flavonoids
CSS0041252 (interacts with) HMDB0038361	0.00152373	0.806624	44	Flavonoids
CSS0041252 (interacts with) HMDB0033953	0.000306658	0.862427	44	Flavonoids
CSS0041252 (interacts with) HMDB0030796	0.00142265	0.809455	44	Flavonoids
CSS0041252 (interacts with) HMDB0013677	0.0012452	0.814821	44	Benzene and derivatives
CSS0041252 (interacts with) HMDB0005810	0.00618352	0.737578	44	Flavonoids
CSS0041252 (interacts with) HMDB0002755	0.000757304	0.833465	44	Flavonoids
CSS0041252 (interacts with) HMDB0002269	0.002045	0.793965	44	Polyketides[PK]
CSS0041252 (interacts with) HMDB0002107	0.00101309	0.822814	44	Benzene and derivatives
CSS0041252 (interacts with) HMDB0001043	0.00473563	0.752585	44	Fatty acyls[FA]
CSS0041252 (interacts with) HMDB0000152	0.00042941	0.852319	44	Benzene and derivatives
CSS0041252 (interacts with) C21298	0.000915587	0.826598	44	Benzene and derivatives
CSS0041252 (interacts with) C20975	0.000187524	0.875903	44	Polyketides[PK]
CSS0041252 (interacts with) C19594	0.00109929	0.819695	44	Polyketides[PK]
CSS0041252 (interacts with) C19243	0.00108483	0.820205	44	Terpenoids
CSS0041252 (interacts with) C17858	0.001782	0.799996	44	Terpenoids
CSS0041252 (interacts with) C16911	0.00153468	0.806326	44	Polyketides[PK]
CSS0041252 (interacts with) C16370	0.000670342	0.837724	44	Flavonoids
CSS0041252 (interacts with) C16238	0.00293615	0.777154	44	Purines and derivatives
CSS0041252 (interacts with) C16195	0.000634601	0.8396	44	Flavonoids
CSS0041252 (interacts with) C12667	0.00195328	0.795997	44	Flavonoids
CSS0041252 (interacts with) C12540	0.0103111	0.70587	44	Benzene and derivatives
CSS0041252 (interacts with) C12092	0.00515913	0.747873	44	Fatty acyls[FA]
CSS0041252 (interacts with) C10223	0.000766064	0.833057	44	Flavonoids
CSS0041252 (interacts with) C10217	0.00101551	0.822723	44	Polyketides[PK]
CSS0041252 (interacts with) C09972	0.002297	0.78872	44	Flavonoids
CSS0041252 (interacts with) C09649	0.000603014	0.841326	44	Terpenoids
CSS0041252 (interacts with) C09401	0.00128337	0.81362	44	Terpenoids
CSS0041252 (interacts with) C08718	0.000572768	0.843047	44	Flavonoids
CSS0041252 (interacts with) C06801	0.000940684	0.825595	44	Polyketides[PK]
CSS0041252 (interacts with) C05622	0.0171193	0.670052	44	Flavonoids
CSS0041252 (interacts with) C01839	0.000918909	0.826464	44	Polyketides[PK]
CSS0041053 (interacts with) 9.866_327.15924	0.00431135	-0.757636	33	Phenols and derivatives
CSS0041053 (interacts with) 9.013_519.20117	0.00257172	-0.783481	33	Phenols and derivatives
CSS0041053 (interacts with) 8.46_449.10791	0.00286655	-0.778314	33	Flavonoids
CSS0041053 (interacts with) 7.677_271.06191	0.00330877	-0.771275	33	Flavonoids
CSS0041053 (interacts with) 7.366_561.24449	0.00168906	-0.802291	33	Flavonoids
CSS0041053 (interacts with) 4.468_183.02998	0.0029965	-0.776165	33	Phenols and derivatives
CSS0041053 (interacts with) Reference946	0.00315615	-0.773619	33	Flavonoids
CSS0041053 (interacts with) HMDB0038361	0.00294949	-0.776934	33	Flavonoids
CSS0041053 (interacts with) HMDB0033953	0.00274659	-0.780365	33	Flavonoids
CSS0041053 (interacts with) HMDB0030796	0.00208057	-0.793196	33	Flavonoids
CSS0041053 (interacts with) HMDB0013677	0.00176243	-0.800472	33	Benzene and derivatives
CSS0041053 (interacts with) HMDB0005810	0.00317333	-0.773351	33	Flavonoids
CSS0041053 (interacts with) HMDB0002755	0.00216078	-0.791497	33	Flavonoids
CSS0041053 (interacts with) HMDB0002269	0.00267321	-0.781654	33	Polyketides[PK]
CSS0041053 (interacts with) HMDB0002107	0.0022223	-0.790227	33	Benzene and derivatives
CSS0041053 (interacts with) HMDB0001043	0.00298951	-0.776278	33	Fatty acyls[FA]
CSS0041053 (interacts with) HMDB0000152	0.00463097	-0.753798	33	Benzene and derivatives
CSS0041053 (interacts with) C21298	0.00142651	-0.809344	33	Benzene and derivatives
CSS0041053 (interacts with) C20975	0.00436899	-0.756928	33	Polyketides[PK]
CSS0041053 (interacts with) C19594	0.0024098	-0.786514	33	Polyketides[PK]
CSS0041053 (interacts with) C19243	0.00227504	-0.789159	33	Terpenoids
CSS0041053 (interacts with) C17858	0.00191992	-0.796754	33	Terpenoids
CSS0041053 (interacts with) C16911	0.00216588	-0.791391	33	Polyketides[PK]
CSS0041053 (interacts with) C16370	0.00255914	-0.783711	33	Flavonoids
CSS0041053 (interacts with) C16238	0.00278655	-0.779674	33	Purines and derivatives
CSS0041053 (interacts with) C16195	0.00304971	-0.775305	33	Flavonoids
CSS0041053 (interacts with) C12667	0.00226618	-0.789337	33	Flavonoids
CSS0041053 (interacts with) C12540	0.00662158	-0.733565	33	Benzene and derivatives
CSS0041053 (interacts with) C12092	0.00166182	-0.802982	33	Fatty acyls[FA]
CSS0041053 (interacts with) C10223	0.0019305	-0.796513	33	Flavonoids
CSS0041053 (interacts with) C10217	0.0019506	-0.796057	33	Polyketides[PK]
CSS0041053 (interacts with) C09972	0.00166909	-0.802796	33	Flavonoids
CSS0041053 (interacts with) C09649	0.002304	-0.788581	33	Terpenoids
CSS0041053 (interacts with) C09401	0.00283373	-0.778869	33	Terpenoids
CSS0041053 (interacts with) C08718	0.00232401	-0.788184	33	Flavonoids
CSS0041053 (interacts with) C06801	0.00282223	-0.779064	33	Polyketides[PK]
CSS0041053 (interacts with) C05622	0.0142207	-0.683711	33	Flavonoids
CSS0041053 (interacts with) C01839	0.00206194	-0.793597	33	Polyketides[PK]
CSS0040777 (interacts with) 9.866_327.15924	0.0369831	0.605388	23	Phenols and derivatives
CSS0040777 (interacts with) 9.013_519.20117	0.0636153	0.550535	23	Phenols and derivatives
CSS0040777 (interacts with) 8.46_449.10791	0.0753509	0.531486	23	Flavonoids
CSS0040777 (interacts with) 7.677_271.06191	0.0683812	0.542529	23	Flavonoids
CSS0040777 (interacts with) 7.366_561.24449	0.0647086	0.548662	23	Flavonoids
CSS0040777 (interacts with) 4.468_183.02998	0.0526288	0.570722	23	Phenols and derivatives
CSS0040777 (interacts with) Reference946	0.0473284	0.581533	23	Flavonoids
CSS0040777 (interacts with) HMDB0038361	0.0537349	0.568564	23	Flavonoids
CSS0040777 (interacts with) HMDB0033953	0.0953702	0.503218	23	Flavonoids
CSS0040777 (interacts with) HMDB0030796	0.0732954	0.534667	23	Flavonoids
CSS0040777 (interacts with) HMDB0013677	0.0609285	0.555232	23	Benzene and derivatives
CSS0040777 (interacts with) HMDB0005810	0.0342907	0.612364	23	Flavonoids
CSS0040777 (interacts with) HMDB0002755	0.0560512	0.564142	23	Flavonoids
CSS0040777 (interacts with) HMDB0002269	0.0509486	0.574063	23	Polyketides[PK]
CSS0040777 (interacts with) HMDB0002107	0.0804301	0.523872	23	Benzene and derivatives
CSS0040777 (interacts with) HMDB0001043	0.0845964	0.517868	23	Fatty acyls[FA]
CSS0040777 (interacts with) HMDB0000152	0.0828046	0.520425	23	Benzene and derivatives
CSS0040777 (interacts with) C21298	0.061891	0.553533	23	Benzene and derivatives
CSS0040777 (interacts with) C20975	0.0790713	0.525876	23	Polyketides[PK]
CSS0040777 (interacts with) C19594	0.0852364	0.516964	23	Polyketides[PK]
CSS0040777 (interacts with) C19243	0.0728291	0.535397	23	Terpenoids
CSS0040777 (interacts with) C17858	0.0441511	0.588428	23	Terpenoids
CSS0040777 (interacts with) C16911	0.0664304	0.545758	23	Polyketides[PK]
CSS0040777 (interacts with) C16370	0.0669109	0.544956	23	Flavonoids
CSS0040777 (interacts with) C16238	0.0474644	0.581245	23	Purines and derivatives
CSS0040777 (interacts with) C16195	0.0787376	0.526372	23	Flavonoids
CSS0040777 (interacts with) C12667	0.0424675	0.592225	23	Flavonoids
CSS0040777 (interacts with) C12540	0.0553933	0.565384	23	Benzene and derivatives
CSS0040777 (interacts with) C12092	0.00724238	0.728208	23	Fatty acyls[FA]
CSS0040777 (interacts with) C10223	0.0927252	0.506707	23	Flavonoids
CSS0040777 (interacts with) C10217	0.072209	0.536373	23	Polyketides[PK]
CSS0040777 (interacts with) C09972	0.0863591	0.515388	23	Flavonoids
CSS0040777 (interacts with) C09649	0.0697584	0.540287	23	Terpenoids
CSS0040777 (interacts with) C09401	0.0811499	0.52282	23	Terpenoids
CSS0040777 (interacts with) C08718	0.0735445	0.534278	23	Flavonoids
CSS0040777 (interacts with) C06801	0.0683888	0.542516	23	Polyketides[PK]
CSS0040777 (interacts with) C05622	0.0286	0.628517	23	Flavonoids
CSS0040777 (interacts with) C01839	0.0650694	0.548049	23	Polyketides[PK]
CSS0039279 (interacts with) 9.866_327.15924	0.0255792	-0.638054	69	Phenols and derivatives
CSS0039279 (interacts with) 9.013_519.20117	0.0376767	-0.603649	69	Phenols and derivatives
CSS0039279 (interacts with) 8.46_449.10791	0.0466118	-0.583059	69	Flavonoids
CSS0039279 (interacts with) 7.677_271.06191	0.0585183	-0.55957	69	Flavonoids
CSS0039279 (interacts with) 7.366_561.24449	0.042821	-0.591419	69	Flavonoids
CSS0039279 (interacts with) 4.468_183.02998	0.044869	-0.58684	69	Phenols and derivatives
CSS0039279 (interacts with) Reference946	0.0506118	-0.574742	69	Flavonoids
CSS0039279 (interacts with) HMDB0038361	0.0498113	-0.576368	69	Flavonoids
CSS0039279 (interacts with) HMDB0033953	0.0363834	-0.606909	69	Flavonoids
CSS0039279 (interacts with) HMDB0030796	0.0311596	-0.62099	69	Flavonoids
CSS0039279 (interacts with) HMDB0013677	0.0480076	-0.580101	69	Benzene and derivatives
CSS0039279 (interacts with) HMDB0005810	0.0600156	-0.556861	69	Flavonoids
CSS0039279 (interacts with) HMDB0002755	0.0467433	-0.582777	69	Flavonoids
CSS0039279 (interacts with) HMDB0002269	0.044008	-0.588747	69	Polyketides[PK]
CSS0039279 (interacts with) HMDB0002107	0.040113	-0.597718	69	Benzene and derivatives
CSS0039279 (interacts with) HMDB0001043	0.0188507	-0.662688	69	Fatty acyls[FA]
CSS0039279 (interacts with) HMDB0000152	0.0467426	-0.582779	69	Benzene and derivatives
CSS0039279 (interacts with) C21298	0.0339773	-0.613202	69	Benzene and derivatives
CSS0039279 (interacts with) C20975	0.0594304	-0.557914	69	Polyketides[PK]
CSS0039279 (interacts with) C19594	0.0339521	-0.613269	69	Polyketides[PK]
CSS0039279 (interacts with) C19243	0.031022	-0.621383	69	Terpenoids
CSS0039279 (interacts with) C17858	0.0394533	-0.599299	69	Terpenoids
CSS0039279 (interacts with) C16911	0.0288813	-0.627667	69	Polyketides[PK]
CSS0039279 (interacts with) C16370	0.0436243	-0.589605	69	Flavonoids
CSS0039279 (interacts with) C16238	0.0518227	-0.572315	69	Purines and derivatives
CSS0039279 (interacts with) C16195	0.0421129	-0.593038	69	Flavonoids
CSS0039279 (interacts with) C12667	0.0406686	-0.596402	69	Flavonoids
CSS0039279 (interacts with) C12540	0.0593845	-0.557997	69	Benzene and derivatives
CSS0039279 (interacts with) C12092	0.0267135	-0.634382	69	Fatty acyls[FA]
CSS0039279 (interacts with) C10223	0.0365304	-0.606535	69	Flavonoids
CSS0039279 (interacts with) C10217	0.043362	-0.590195	69	Polyketides[PK]
CSS0039279 (interacts with) C09972	0.0443667	-0.587949	69	Flavonoids
CSS0039279 (interacts with) C09649	0.0411832	-0.595194	69	Terpenoids
CSS0039279 (interacts with) C09401	0.053443	-0.56913	69	Terpenoids
CSS0039279 (interacts with) C08718	0.0422214	-0.592789	69	Flavonoids
CSS0039279 (interacts with) C06801	0.0431414	-0.590693	69	Polyketides[PK]
CSS0039279 (interacts with) C05622	0.0761086	-0.530328	69	Flavonoids
CSS0039279 (interacts with) C01839	0.0484518	-0.579173	69	Polyketides[PK]
CSS0036278 (interacts with) 9.866_327.15924	0.000607754	0.841063	31	Phenols and derivatives
CSS0036278 (interacts with) 9.013_519.20117	0.000970434	0.824433	31	Phenols and derivatives
CSS0036278 (interacts with) 8.46_449.10791	0.000377111	0.856308	31	Flavonoids
CSS0036278 (interacts with) 7.677_271.06191	0.000540513	0.844961	31	Flavonoids
CSS0036278 (interacts with) 7.366_561.24449	0.000436308	0.851821	31	Flavonoids
CSS0036278 (interacts with) 4.468_183.02998	0.00056479	0.843512	31	Phenols and derivatives
CSS0036278 (interacts with) Reference946	0.00066245	0.838131	31	Flavonoids
CSS0036278 (interacts with) HMDB0038361	0.00062758	0.839977	31	Flavonoids
CSS0036278 (interacts with) HMDB0033953	0.000173374	0.877921	31	Flavonoids
CSS0036278 (interacts with) HMDB0030796	0.000692825	0.836584	31	Flavonoids
CSS0036278 (interacts with) HMDB0013677	0.000415268	0.853359	31	Benzene and derivatives
CSS0036278 (interacts with) HMDB0005810	0.00274886	0.780326	31	Flavonoids
CSS0036278 (interacts with) HMDB0002755	0.00037345	0.856603	31	Flavonoids
CSS0036278 (interacts with) HMDB0002269	0.000646059	0.83899	31	Polyketides[PK]
CSS0036278 (interacts with) HMDB0002107	0.00032681	0.860573	31	Benzene and derivatives
CSS0036278 (interacts with) HMDB0001043	0.00398667	0.761762	31	Fatty acyls[FA]
CSS0036278 (interacts with) HMDB0000152	0.000330422	0.860251	31	Benzene and derivatives
CSS0036278 (interacts with) C21298	0.000334731	0.859869	31	Benzene and derivatives
CSS0036278 (interacts with) C20975	0.000260392	0.867071	31	Polyketides[PK]
CSS0036278 (interacts with) C19594	0.000371033	0.856799	31	Polyketides[PK]
CSS0036278 (interacts with) C19243	0.00038651	0.855561	31	Terpenoids
CSS0036278 (interacts with) C17858	0.000681004	0.83718	31	Terpenoids
CSS0036278 (interacts with) C16911	0.00060564	0.84118	31	Polyketides[PK]
CSS0036278 (interacts with) C16370	0.000273027	0.865742	31	Flavonoids
CSS0036278 (interacts with) C16238	0.00138574	0.810527	31	Purines and derivatives
CSS0036278 (interacts with) C16195	0.00033282	0.860038	31	Flavonoids
CSS0036278 (interacts with) C12667	0.000852308	0.829224	31	Flavonoids
CSS0036278 (interacts with) C12540	0.00295254	0.776884	31	Benzene and derivatives
CSS0036278 (interacts with) C12092	0.00159235	0.804784	31	Fatty acyls[FA]
CSS0036278 (interacts with) C10223	0.000279105	0.86512	31	Flavonoids
CSS0036278 (interacts with) C10217	0.0003209	0.861107	31	Polyketides[PK]
CSS0036278 (interacts with) C09972	0.000385389	0.855649	31	Flavonoids
CSS0036278 (interacts with) C09649	0.000280503	0.864979	31	Terpenoids
CSS0036278 (interacts with) C09401	0.000639773	0.839323	31	Terpenoids
CSS0036278 (interacts with) C08718	0.000246103	0.868635	31	Flavonoids
CSS0036278 (interacts with) C06801	0.000388117	0.855434	31	Polyketides[PK]
CSS0036278 (interacts with) C05622	0.004701	0.752984	31	Flavonoids
CSS0036278 (interacts with) C01839	0.000360453	0.857669	31	Polyketides[PK]
CSS0032339 (interacts with) 9.866_327.15924	0.00212335	-0.792284	8	Phenols and derivatives
CSS0032339 (interacts with) 9.013_519.20117	0.0142998	-0.683312	8	Phenols and derivatives
CSS0032339 (interacts with) 8.46_449.10791	0.0136026	-0.686886	8	Flavonoids
CSS0032339 (interacts with) 7.677_271.06191	0.0195105	-0.660013	8	Flavonoids
CSS0032339 (interacts with) 7.366_561.24449	0.0181995	-0.665397	8	Flavonoids
CSS0032339 (interacts with) 4.468_183.02998	0.0153989	-0.677932	8	Phenols and derivatives
CSS0032339 (interacts with) Reference946	0.0158758	-0.675686	8	Flavonoids
CSS0032339 (interacts with) HMDB0038361	0.0188803	-0.662567	8	Flavonoids
CSS0032339 (interacts with) HMDB0033953	0.0154833	-0.677531	8	Flavonoids
CSS0032339 (interacts with) HMDB0030796	0.0129316	-0.690455	8	Flavonoids
CSS0032339 (interacts with) HMDB0013677	0.015173	-0.679014	8	Benzene and derivatives
CSS0032339 (interacts with) HMDB0005810	0.0155422	-0.677252	8	Flavonoids
CSS0032339 (interacts with) HMDB0002755	0.0146451	-0.68159	8	Flavonoids
CSS0032339 (interacts with) HMDB0002269	0.0169444	-0.670826	8	Polyketides[PK]
CSS0032339 (interacts with) HMDB0002107	0.0160324	-0.674958	8	Benzene and derivatives
CSS0032339 (interacts with) HMDB0001043	0.0133968	-0.687966	8	Fatty acyls[FA]
CSS0032339 (interacts with) HMDB0000152	0.0146535	-0.681549	8	Benzene and derivatives
CSS0032339 (interacts with) C21298	0.0135342	-0.687244	8	Benzene and derivatives
CSS0032339 (interacts with) C20975	0.0184648	-0.664285	8	Polyketides[PK]
CSS0032339 (interacts with) C19594	0.0167144	-0.671853	8	Polyketides[PK]
CSS0032339 (interacts with) C19243	0.0132396	-0.6888	8	Terpenoids
CSS0032339 (interacts with) C17858	0.0105153	-0.704571	8	Terpenoids
CSS0032339 (interacts with) C16911	0.0160304	-0.674968	8	Polyketides[PK]
CSS0032339 (interacts with) C16370	0.0163886	-0.673324	8	Flavonoids
CSS0032339 (interacts with) C16238	0.0141511	-0.684064	8	Purines and derivatives
CSS0032339 (interacts with) C16195	0.01602	-0.675016	8	Flavonoids
CSS0032339 (interacts with) C12667	0.013843	-0.685639	8	Flavonoids
CSS0032339 (interacts with) C12540	0.0280387	-0.630232	8	Benzene and derivatives
CSS0032339 (interacts with) C12092	0.00487066	-0.751049	8	Fatty acyls[FA]
CSS0032339 (interacts with) C10223	0.0149761	-0.679967	8	Flavonoids
CSS0032339 (interacts with) C10217	0.0194739	-0.660159	8	Polyketides[PK]
CSS0032339 (interacts with) C09972	0.011032	-0.701363	8	Flavonoids
CSS0032339 (interacts with) C09649	0.0152953	-0.678427	8	Terpenoids
CSS0032339 (interacts with) C09401	0.0161849	-0.674256	8	Terpenoids
CSS0032339 (interacts with) C08718	0.0160911	-0.674688	8	Flavonoids
CSS0032339 (interacts with) C06801	0.0153245	-0.678287	8	Polyketides[PK]
CSS0032339 (interacts with) C05622	0.0298521	-0.624777	8	Flavonoids
CSS0032339 (interacts with) C01839	0.016307	-0.673697	8	Polyketides[PK]
CSS0031517 (interacts with) 9.866_327.15924	0.000373061	-0.856634	48	Phenols and derivatives
CSS0031517 (interacts with) 9.013_519.20117	0.0012129	-0.815861	48	Phenols and derivatives
CSS0031517 (interacts with) 8.46_449.10791	0.000556247	-0.844016	48	Flavonoids
CSS0031517 (interacts with) 7.677_271.06191	0.000977535	-0.82416	48	Flavonoids
CSS0031517 (interacts with) 7.366_561.24449	0.001146	-0.818083	48	Flavonoids
CSS0031517 (interacts with) 4.468_183.02998	0.00110926	-0.819347	48	Phenols and derivatives
CSS0031517 (interacts with) Reference946	0.00087534	-0.828251	48	Flavonoids
CSS0031517 (interacts with) HMDB0038361	0.00102347	-0.822428	48	Flavonoids
CSS0031517 (interacts with) HMDB0033953	0.000812649	-0.830947	48	Flavonoids
CSS0031517 (interacts with) HMDB0030796	0.000587563	-0.842197	48	Flavonoids
CSS0031517 (interacts with) HMDB0013677	0.000950505	-0.825208	48	Benzene and derivatives
CSS0031517 (interacts with) HMDB0005810	0.00180052	-0.79955	48	Flavonoids
CSS0031517 (interacts with) HMDB0002755	0.000583967	-0.842402	48	Flavonoids
CSS0031517 (interacts with) HMDB0002269	0.0014855	-0.807677	48	Polyketides[PK]
CSS0031517 (interacts with) HMDB0002107	0.00109178	-0.819959	48	Benzene and derivatives
CSS0031517 (interacts with) HMDB0001043	0.000338356	-0.859551	48	Fatty acyls[FA]
CSS0031517 (interacts with) HMDB0000152	0.000545927	-0.844633	48	Benzene and derivatives
CSS0031517 (interacts with) C21298	0.000945196	-0.825417	48	Benzene and derivatives
CSS0031517 (interacts with) C20975	0.000495901	-0.84776	48	Polyketides[PK]
CSS0031517 (interacts with) C19594	0.00161781	-0.804116	48	Polyketides[PK]
CSS0031517 (interacts with) C19243	0.0010851	-0.820195	48	Terpenoids
CSS0031517 (interacts with) C17858	0.00059712	-0.841656	48	Terpenoids
CSS0031517 (interacts with) C16911	0.00239407	-0.786817	48	Polyketides[PK]
CSS0031517 (interacts with) C16370	0.000793656	-0.831796	48	Flavonoids
CSS0031517 (interacts with) C16238	0.000972186	-0.824365	48	Purines and derivatives
CSS0031517 (interacts with) C16195	0.0011423	-0.818209	48	Flavonoids
CSS0031517 (interacts with) C12667	0.00109817	-0.819735	48	Flavonoids
CSS0031517 (interacts with) C12540	0.00710579	-0.729356	48	Benzene and derivatives
CSS0031517 (interacts with) C12092	0.000307745	-0.862324	48	Fatty acyls[FA]
CSS0031517 (interacts with) C10223	0.00110486	-0.8195	48	Flavonoids
CSS0031517 (interacts with) C10217	0.00114166	-0.818231	48	Polyketides[PK]
CSS0031517 (interacts with) C09972	0.00138676	-0.810497	48	Flavonoids
CSS0031517 (interacts with) C09649	0.000789458	-0.831986	48	Terpenoids
CSS0031517 (interacts with) C09401	0.000839538	-0.829772	48	Terpenoids
CSS0031517 (interacts with) C08718	0.000788664	-0.832022	48	Flavonoids
CSS0031517 (interacts with) C06801	0.000878078	-0.828137	48	Polyketides[PK]
CSS0031517 (interacts with) C05622	0.00657035	-0.734024	48	Flavonoids
CSS0031517 (interacts with) C01839	0.00083848	-0.829818	48	Polyketides[PK]
CSS0029871 (interacts with) 9.866_327.15924	0.000262293	-0.866868	61	Phenols and derivatives
CSS0029871 (interacts with) 9.013_519.20117	0.000132424	-0.884595	61	Phenols and derivatives
CSS0029871 (interacts with) 8.46_449.10791	0.000249569	-0.868249	61	Flavonoids
CSS0029871 (interacts with) 7.677_271.06191	0.000239315	-0.869403	61	Flavonoids
CSS0029871 (interacts with) 7.366_561.24449	0.000272551	-0.865792	61	Flavonoids
CSS0029871 (interacts with) 4.468_183.02998	0.000213308	-0.872512	61	Phenols and derivatives
CSS0029871 (interacts with) Reference946	0.000155712	-0.880629	61	Flavonoids
CSS0029871 (interacts with) HMDB0038361	0.000192492	-0.875222	61	Flavonoids
CSS0029871 (interacts with) HMDB0033953	0.000264447	-0.866639	61	Flavonoids
CSS0029871 (interacts with) HMDB0030796	0.000112196	-0.88851	61	Flavonoids
CSS0029871 (interacts with) HMDB0013677	0.000200555	-0.874147	61	Benzene and derivatives
CSS0029871 (interacts with) HMDB0005810	0.000129731	-0.885088	61	Flavonoids
CSS0029871 (interacts with) HMDB0002755	0.000191378	-0.875374	61	Flavonoids
CSS0029871 (interacts with) HMDB0002269	0.000238129	-0.869539	61	Polyketides[PK]
CSS0029871 (interacts with) HMDB0002107	0.000331617	-0.860144	61	Benzene and derivatives
CSS0029871 (interacts with) HMDB0001043	3.87935e-05	-0.91053	61	Fatty acyls[FA]
CSS0029871 (interacts with) HMDB0000152	0.000244288	-0.868839	61	Benzene and derivatives
CSS0029871 (interacts with) C21298	0.000234221	-0.86999	61	Benzene and derivatives
CSS0029871 (interacts with) C20975	0.000797117	-0.83164	61	Polyketides[PK]
CSS0029871 (interacts with) C19594	0.000309999	-0.862113	61	Polyketides[PK]
CSS0029871 (interacts with) C19243	0.000307291	-0.862367	61	Terpenoids
CSS0029871 (interacts with) C17858	0.000114151	-0.888108	61	Terpenoids
CSS0029871 (interacts with) C16911	0.000411012	-0.853677	61	Polyketides[PK]
CSS0029871 (interacts with) C16370	0.000251778	-0.868005	61	Flavonoids
CSS0029871 (interacts with) C16238	0.000105413	-0.889947	61	Purines and derivatives
CSS0029871 (interacts with) C16195	0.000367114	-0.857119	61	Flavonoids
CSS0029871 (interacts with) C12667	0.000160186	-0.879921	61	Flavonoids
CSS0029871 (interacts with) C12540	0.000425577	-0.852598	61	Benzene and derivatives
CSS0029871 (interacts with) C12092	4.46032e-06	-0.942585	61	Fatty acyls[FA]
CSS0029871 (interacts with) C10223	0.000266758	-0.866395	61	Flavonoids
CSS0029871 (interacts with) C10217	0.00024511	-0.868746	61	Polyketides[PK]
CSS0029871 (interacts with) C09972	0.000513788	-0.846615	61	Flavonoids
CSS0029871 (interacts with) C09649	0.000262666	-0.866828	61	Terpenoids
CSS0029871 (interacts with) C09401	0.000179798	-0.876989	61	Terpenoids
CSS0029871 (interacts with) C08718	0.000272231	-0.865825	61	Flavonoids
CSS0029871 (interacts with) C06801	0.000210715	-0.872838	61	Polyketides[PK]
CSS0029871 (interacts with) C05622	0.00113044	-0.818615	61	Flavonoids
CSS0029871 (interacts with) C01839	0.000244622	-0.868801	61	Polyketides[PK]
CSS0029571 (interacts with) 9.866_327.15924	0.00311568	0.774255	50	Phenols and derivatives
CSS0029571 (interacts with) 9.013_519.20117	0.00822337	0.720404	50	Phenols and derivatives
CSS0029571 (interacts with) 8.46_449.10791	0.0120262	0.695494	50	Flavonoids
CSS0029571 (interacts with) 7.677_271.06191	0.00896908	0.714926	50	Flavonoids
CSS0029571 (interacts with) 7.366_561.24449	0.00680003	0.731988	50	Flavonoids
CSS0029571 (interacts with) 4.468_183.02998	0.00564483	0.742816	50	Phenols and derivatives
CSS0029571 (interacts with) Reference946	0.00495187	0.750141	50	Flavonoids
CSS0029571 (interacts with) HMDB0038361	0.00466073	0.753451	50	Flavonoids
CSS0029571 (interacts with) HMDB0033953	0.0165727	0.67249	50	Flavonoids
CSS0029571 (interacts with) HMDB0030796	0.00705596	0.729779	50	Flavonoids
CSS0029571 (interacts with) HMDB0013677	0.00844556	0.718734	50	Benzene and derivatives
CSS0029571 (interacts with) HMDB0005810	0.00432735	0.757439	50	Flavonoids
CSS0029571 (interacts with) HMDB0002755	0.00741455	0.726783	50	Flavonoids
CSS0029571 (interacts with) HMDB0002269	0.00525592	0.746838	50	Polyketides[PK]
CSS0029571 (interacts with) HMDB0002107	0.00761077	0.725189	50	Benzene and derivatives
CSS0029571 (interacts with) HMDB0001043	0.00413157	0.75989	50	Fatty acyls[FA]
CSS0029571 (interacts with) HMDB0000152	0.012275	0.694082	50	Benzene and derivatives
CSS0029571 (interacts with) C21298	0.00932042	0.712463	50	Benzene and derivatives
CSS0029571 (interacts with) C20975	0.0137687	0.686023	50	Polyketides[PK]
CSS0029571 (interacts with) C19594	0.0117112	0.697314	50	Polyketides[PK]
CSS0029571 (interacts with) C19243	0.0096844	0.709982	50	Terpenoids
CSS0029571 (interacts with) C17858	0.00535228	0.745821	50	Terpenoids
CSS0029571 (interacts with) C16911	0.0112704	0.699922	50	Polyketides[PK]
CSS0029571 (interacts with) C16370	0.00784831	0.723301	50	Flavonoids
CSS0029571 (interacts with) C16238	0.00576509	0.741615	50	Purines and derivatives
CSS0029571 (interacts with) C16195	0.0121647	0.694706	50	Flavonoids
CSS0029571 (interacts with) C12667	0.0054	0.745322	50	Flavonoids
CSS0029571 (interacts with) C12540	0.00877508	0.716318	50	Benzene and derivatives
CSS0029571 (interacts with) C12092	0.00277245	0.779917	50	Fatty acyls[FA]
CSS0029571 (interacts with) C10223	0.0143502	0.683059	50	Flavonoids
CSS0029571 (interacts with) C10217	0.00748979	0.726168	50	Polyketides[PK]
CSS0029571 (interacts with) C09972	0.011251	0.700038	50	Flavonoids
CSS0029571 (interacts with) C09649	0.00898088	0.714842	50	Terpenoids
CSS0029571 (interacts with) C09401	0.0105743	0.704199	50	Terpenoids
CSS0029571 (interacts with) C08718	0.00899729	0.714726	50	Flavonoids
CSS0029571 (interacts with) C06801	0.00815002	0.720963	50	Polyketides[PK]
CSS0029571 (interacts with) C05622	0.00210296	0.792717	50	Flavonoids
CSS0029571 (interacts with) C01839	0.00743353	0.726628	50	Polyketides[PK]
CSS0029166 (interacts with) 9.866_327.15924	0.0500965	0.575787	43	Phenols and derivatives
CSS0029166 (interacts with) 9.013_519.20117	0.0662931	0.545987	43	Phenols and derivatives
CSS0029166 (interacts with) 8.46_449.10791	0.0646527	0.548758	43	Flavonoids
CSS0029166 (interacts with) 7.677_271.06191	0.0597044	0.55742	43	Flavonoids
CSS0029166 (interacts with) 7.366_561.24449	0.0692305	0.541143	43	Flavonoids
CSS0029166 (interacts with) 4.468_183.02998	0.048803	0.578443	43	Phenols and derivatives
CSS0029166 (interacts with) Reference946	0.0396812	0.598751	43	Flavonoids
CSS0029166 (interacts with) HMDB0038361	0.0422179	0.592797	43	Flavonoids
CSS0029166 (interacts with) HMDB0033953	0.0807023	0.523474	43	Flavonoids
CSS0029166 (interacts with) HMDB0030796	0.0545173	0.567055	43	Flavonoids
CSS0029166 (interacts with) HMDB0013677	0.0660264	0.546434	43	Benzene and derivatives
CSS0029166 (interacts with) HMDB0005810	0.0519023	0.572157	43	Flavonoids
CSS0029166 (interacts with) HMDB0002755	0.0534325	0.56915	43	Flavonoids
CSS0029166 (interacts with) HMDB0002269	0.0508068	0.574348	43	Polyketides[PK]
CSS0029166 (interacts with) HMDB0002107	0.0675032	0.543974	43	Benzene and derivatives
CSS0029166 (interacts with) HMDB0001043	0.0340752	0.61294	43	Fatty acyls[FA]
CSS0029166 (interacts with) HMDB0000152	0.0487601	0.578532	43	Benzene and derivatives
CSS0029166 (interacts with) C21298	0.0790722	0.525875	43	Benzene and derivatives
CSS0029166 (interacts with) C20975	0.0601837	0.55656	43	Polyketides[PK]
CSS0029166 (interacts with) C19594	0.0816699	0.522064	43	Polyketides[PK]
CSS0029166 (interacts with) C19243	0.062537	0.552403	43	Terpenoids
CSS0029166 (interacts with) C17858	0.0435166	0.589847	43	Terpenoids
CSS0029166 (interacts with) C16911	0.0985425	0.499119	43	Polyketides[PK]
CSS0029166 (interacts with) C16370	0.0521456	0.571675	43	Flavonoids
CSS0029166 (interacts with) C16238	0.0446781	0.587261	43	Purines and derivatives
CSS0029166 (interacts with) C16195	0.0790821	0.52586	43	Flavonoids
CSS0029166 (interacts with) C12667	0.0609084	0.555268	43	Flavonoids
CSS0029166 (interacts with) C12540	0.0660554	0.546386	43	Benzene and derivatives
CSS0029166 (interacts with) C12092	0.0346683	0.611363	43	Fatty acyls[FA]
CSS0029166 (interacts with) C10223	0.0875582	0.513721	43	Flavonoids
CSS0029166 (interacts with) C10217	0.0666784	0.545344	43	Polyketides[PK]
CSS0029166 (interacts with) C09972	0.0536101	0.568805	43	Flavonoids
CSS0029166 (interacts with) C09649	0.0644111	0.54917	43	Terpenoids
CSS0029166 (interacts with) C09401	0.0676818	0.543679	43	Terpenoids
CSS0029166 (interacts with) C08718	0.0634447	0.550829	43	Flavonoids
CSS0029166 (interacts with) C06801	0.0530549	0.569887	43	Polyketides[PK]
CSS0029166 (interacts with) C05622	0.0104457	0.705011	43	Flavonoids
CSS0029166 (interacts with) C01839	0.0555033	0.565176	43	Polyketides[PK]
CSS0028871 (interacts with) 9.866_327.15924	0.0066559	-0.73326	26	Phenols and derivatives
CSS0028871 (interacts with) 9.013_519.20117	0.00597104	-0.739601	26	Phenols and derivatives
CSS0028871 (interacts with) 8.46_449.10791	0.0086393	-0.717305	26	Flavonoids
CSS0028871 (interacts with) 7.677_271.06191	0.00823468	-0.720318	26	Flavonoids
CSS0028871 (interacts with) 7.366_561.24449	0.00461844	-0.753944	26	Flavonoids
CSS0028871 (interacts with) 4.468_183.02998	0.00500475	-0.749556	26	Phenols and derivatives
CSS0028871 (interacts with) Reference946	0.00490196	-0.750698	26	Flavonoids
CSS0028871 (interacts with) HMDB0038361	0.00445304	-0.755909	26	Flavonoids
CSS0028871 (interacts with) HMDB0033953	0.00728382	-0.727862	26	Flavonoids
CSS0028871 (interacts with) HMDB0030796	0.00487228	-0.751031	26	Flavonoids
CSS0028871 (interacts with) HMDB0013677	0.00570495	-0.742213	26	Benzene and derivatives
CSS0028871 (interacts with) HMDB0005810	0.0081667	-0.720835	26	Flavonoids
CSS0028871 (interacts with) HMDB0002755	0.00572763	-0.741987	26	Flavonoids
CSS0028871 (interacts with) HMDB0002269	0.00418978	-0.759152	26	Polyketides[PK]
CSS0028871 (interacts with) HMDB0002107	0.00493682	-0.750308	26	Benzene and derivatives
CSS0028871 (interacts with) HMDB0001043	0.00304387	-0.775399	26	Fatty acyls[FA]
CSS0028871 (interacts with) HMDB0000152	0.00822261	-0.72041	26	Benzene and derivatives
CSS0028871 (interacts with) C21298	0.00475977	-0.752308	26	Benzene and derivatives
CSS0028871 (interacts with) C20975	0.00920851	-0.71324	26	Polyketides[PK]
CSS0028871 (interacts with) C19594	0.00541549	-0.745161	26	Polyketides[PK]
CSS0028871 (interacts with) C19243	0.00472807	-0.752672	26	Terpenoids
CSS0028871 (interacts with) C17858	0.0039937	-0.76167	26	Terpenoids
CSS0028871 (interacts with) C16911	0.00511647	-0.748334	26	Polyketides[PK]
CSS0028871 (interacts with) C16370	0.00476839	-0.752209	26	Flavonoids
CSS0028871 (interacts with) C16238	0.00650891	-0.734578	26	Purines and derivatives
CSS0028871 (interacts with) C16195	0.00939087	-0.711977	26	Flavonoids
CSS0028871 (interacts with) C12667	0.00576688	-0.741597	26	Flavonoids
CSS0028871 (interacts with) C12540	0.00688436	-0.731253	26	Benzene and derivatives
CSS0028871 (interacts with) C12092	0.00153772	-0.806244	26	Fatty acyls[FA]
CSS0028871 (interacts with) C10223	0.00638897	-0.73567	26	Flavonoids
CSS0028871 (interacts with) C10217	0.00441393	-0.756381	26	Polyketides[PK]
CSS0028871 (interacts with) C09972	0.0025786	-0.783356	26	Flavonoids
CSS0028871 (interacts with) C09649	0.00576258	-0.74164	26	Terpenoids
CSS0028871 (interacts with) C09401	0.00972057	-0.70974	26	Terpenoids
CSS0028871 (interacts with) C08718	0.00563432	-0.742922	26	Flavonoids
CSS0028871 (interacts with) C06801	0.00553944	-0.743885	26	Polyketides[PK]
CSS0028871 (interacts with) C05622	0.00223722	-0.789923	26	Flavonoids
CSS0028871 (interacts with) C01839	0.00483159	-0.75149	26	Polyketides[PK]
CSS0023793 (interacts with) 9.866_327.15924	0.000216746	-0.872085	39	Phenols and derivatives
CSS0023793 (interacts with) 9.013_519.20117	0.000326626	-0.86059	39	Phenols and derivatives
CSS0023793 (interacts with) 8.46_449.10791	0.000422004	-0.85286	39	Flavonoids
CSS0023793 (interacts with) 7.677_271.06191	0.00048221	-0.848658	39	Flavonoids
CSS0023793 (interacts with) 7.366_561.24449	0.000172649	-0.878028	39	Flavonoids
CSS0023793 (interacts with) 4.468_183.02998	0.000194523	-0.874948	39	Phenols and derivatives
CSS0023793 (interacts with) Reference946	0.000206844	-0.873331	39	Flavonoids
CSS0023793 (interacts with) HMDB0038361	0.000199646	-0.874266	39	Flavonoids
CSS0023793 (interacts with) HMDB0033953	0.000411377	-0.853649	39	Flavonoids
CSS0023793 (interacts with) HMDB0030796	0.000245358	-0.868718	39	Flavonoids
CSS0023793 (interacts with) HMDB0013677	0.000274884	-0.865551	39	Benzene and derivatives
CSS0023793 (interacts with) HMDB0005810	0.000471921	-0.849346	39	Flavonoids
CSS0023793 (interacts with) HMDB0002755	0.000199179	-0.874328	39	Flavonoids
CSS0023793 (interacts with) HMDB0002269	0.000168158	-0.878697	39	Polyketides[PK]
CSS0023793 (interacts with) HMDB0002107	0.000238002	-0.869553	39	Benzene and derivatives
CSS0023793 (interacts with) HMDB0001043	0.000278373	-0.865195	39	Fatty acyls[FA]
CSS0023793 (interacts with) HMDB0000152	0.000540257	-0.844976	39	Benzene and derivatives
CSS0023793 (interacts with) C21298	0.000133258	-0.884443	39	Benzene and derivatives
CSS0023793 (interacts with) C20975	0.000379562	-0.856112	39	Polyketides[PK]
CSS0023793 (interacts with) C19594	0.000305853	-0.862503	39	Polyketides[PK]
CSS0023793 (interacts with) C19243	0.000182155	-0.876654	39	Terpenoids
CSS0023793 (interacts with) C17858	0.000126375	-0.885713	39	Terpenoids
CSS0023793 (interacts with) C16911	0.000156899	-0.88044	39	Polyketides[PK]
CSS0023793 (interacts with) C16370	0.000195895	-0.874764	39	Flavonoids
CSS0023793 (interacts with) C16238	0.00039009	-0.85528	39	Purines and derivatives
CSS0023793 (interacts with) C16195	0.00042915	-0.852338	39	Flavonoids
CSS0023793 (interacts with) C12667	0.000160168	-0.879924	39	Flavonoids
CSS0023793 (interacts with) C12540	0.00105053	-0.821435	39	Benzene and derivatives
CSS0023793 (interacts with) C12092	1.12421e-05	-0.930642	39	Fatty acyls[FA]
CSS0023793 (interacts with) C10223	0.000397753	-0.854685	39	Flavonoids
CSS0023793 (interacts with) C10217	0.000218339	-0.871889	39	Polyketides[PK]
CSS0023793 (interacts with) C09972	0.000256497	-0.86749	39	Flavonoids
CSS0023793 (interacts with) C09649	0.000215322	-0.872261	39	Terpenoids
CSS0023793 (interacts with) C09401	0.000809118	-0.831104	39	Terpenoids
CSS0023793 (interacts with) C08718	0.000232115	-0.870236	39	Flavonoids
CSS0023793 (interacts with) C06801	0.000281201	-0.864908	39	Polyketides[PK]
CSS0023793 (interacts with) C05622	0.000320033	-0.861186	39	Flavonoids
CSS0023793 (interacts with) C01839	0.000214809	-0.872325	39	Polyketides[PK]
CSS0021107 (interacts with) 9.866_327.15924	5.59764e-05	-0.903487	11	Phenols and derivatives
CSS0021107 (interacts with) 9.013_519.20117	1.05499e-05	-0.931539	11	Phenols and derivatives
CSS0021107 (interacts with) 8.46_449.10791	3.2299e-05	-0.913847	11	Flavonoids
CSS0021107 (interacts with) 7.677_271.06191	3.37907e-05	-0.913042	11	Flavonoids
CSS0021107 (interacts with) 7.366_561.24449	1.67335e-05	-0.924748	11	Flavonoids
CSS0021107 (interacts with) 4.468_183.02998	1.69252e-05	-0.924571	11	Phenols and derivatives
CSS0021107 (interacts with) Reference946	1.69639e-05	-0.924536	11	Flavonoids
CSS0021107 (interacts with) HMDB0038361	2.1972e-05	-0.920417	11	Flavonoids
CSS0021107 (interacts with) HMDB0033953	2.52277e-05	-0.918122	11	Flavonoids
CSS0021107 (interacts with) HMDB0030796	1.38171e-05	-0.927647	11	Flavonoids
CSS0021107 (interacts with) HMDB0013677	1.21015e-05	-0.929588	11	Benzene and derivatives
CSS0021107 (interacts with) HMDB0005810	1.39106e-05	-0.927547	11	Flavonoids
CSS0021107 (interacts with) HMDB0002755	1.74358e-05	-0.92411	11	Flavonoids
CSS0021107 (interacts with) HMDB0002269	1.50465e-05	-0.926371	11	Polyketides[PK]
CSS0021107 (interacts with) HMDB0002107	2.55785e-05	-0.917889	11	Benzene and derivatives
CSS0021107 (interacts with) HMDB0001043	4.12146e-05	-0.909405	11	Fatty acyls[FA]
CSS0021107 (interacts with) HMDB0000152	5.29985e-05	-0.904572	11	Benzene and derivatives
CSS0021107 (interacts with) C21298	8.55933e-06	-0.934408	11	Benzene and derivatives
CSS0021107 (interacts with) C20975	0.000173434	-0.877912	11	Polyketides[PK]
CSS0021107 (interacts with) C19594	1.79788e-05	-0.92363	11	Polyketides[PK]
CSS0021107 (interacts with) C19243	1.60215e-05	-0.925416	11	Terpenoids
CSS0021107 (interacts with) C17858	6.62735e-06	-0.93775	11	Terpenoids
CSS0021107 (interacts with) C16911	1.22504e-05	-0.929411	11	Polyketides[PK]
CSS0021107 (interacts with) C16370	2.18843e-05	-0.920482	11	Flavonoids
CSS0021107 (interacts with) C16238	1.19768e-05	-0.929737	11	Purines and derivatives
CSS0021107 (interacts with) C16195	3.20092e-05	-0.914007	11	Flavonoids
CSS0021107 (interacts with) C12667	9.59815e-06	-0.932852	11	Flavonoids
CSS0021107 (interacts with) C12540	5.41459e-05	-0.904149	11	Benzene and derivatives
CSS0021107 (interacts with) C12092	2.33216e-07	-0.968458	11	Fatty acyls[FA]
CSS0021107 (interacts with) C10223	1.64148e-05	-0.925044	11	Flavonoids
CSS0021107 (interacts with) C10217	1.88449e-05	-0.922889	11	Polyketides[PK]
CSS0021107 (interacts with) C09972	1.80908e-05	-0.923533	11	Flavonoids
CSS0021107 (interacts with) C09649	2.04031e-05	-0.921619	11	Terpenoids
CSS0021107 (interacts with) C09401	3.19139e-05	-0.91406	11	Terpenoids
CSS0021107 (interacts with) C08718	2.30931e-05	-0.919598	11	Flavonoids
CSS0021107 (interacts with) C06801	1.98265e-05	-0.92208	11	Polyketides[PK]
CSS0021107 (interacts with) C05622	0.000251099	-0.86808	11	Flavonoids
CSS0021107 (interacts with) C01839	1.81394e-05	-0.923491	11	Polyketides[PK]
CSS0020640 (interacts with) 9.866_327.15924	0.00171173	0.801722	68	Phenols and derivatives
CSS0020640 (interacts with) 9.013_519.20117	0.000665924	0.837952	68	Phenols and derivatives
CSS0020640 (interacts with) 8.46_449.10791	0.000194994	0.874885	68	Flavonoids
CSS0020640 (interacts with) 7.677_271.06191	0.000245298	0.868725	68	Flavonoids
CSS0020640 (interacts with) 7.366_561.24449	0.000199483	0.874288	68	Flavonoids
CSS0020640 (interacts with) 4.468_183.02998	0.000301461	0.86292	68	Phenols and derivatives
CSS0020640 (interacts with) Reference946	0.000256741	0.867464	68	Flavonoids
CSS0020640 (interacts with) HMDB0038361	0.000213923	0.872436	68	Flavonoids
CSS0020640 (interacts with) HMDB0033953	0.000130885	0.884875	68	Flavonoids
CSS0020640 (interacts with) HMDB0030796	0.00029399	0.863641	68	Flavonoids
CSS0020640 (interacts with) HMDB0013677	0.000247084	0.868525	68	Benzene and derivatives
CSS0020640 (interacts with) HMDB0005810	0.00157771	0.805171	68	Flavonoids
CSS0020640 (interacts with) HMDB0002755	0.000120976	0.886748	68	Flavonoids
CSS0020640 (interacts with) HMDB0002269	0.000352015	0.858377	68	Polyketides[PK]
CSS0020640 (interacts with) HMDB0002107	0.000256902	0.867446	68	Benzene and derivatives
CSS0020640 (interacts with) HMDB0001043	0.000904009	0.827068	68	Fatty acyls[FA]
CSS0020640 (interacts with) HMDB0000152	0.000165641	0.879079	68	Benzene and derivatives
CSS0020640 (interacts with) C21298	0.000192779	0.875183	68	Benzene and derivatives
CSS0020640 (interacts with) C20975	6.25332e-05	0.901249	68	Polyketides[PK]
CSS0020640 (interacts with) C19594	0.000352361	0.858347	68	Polyketides[PK]
CSS0020640 (interacts with) C19243	0.000252164	0.867963	68	Terpenoids
CSS0020640 (interacts with) C17858	0.000312546	0.861875	68	Terpenoids
CSS0020640 (interacts with) C16911	0.000556108	0.844025	68	Polyketides[PK]
CSS0020640 (interacts with) C16370	0.000113411	0.88826	68	Flavonoids
CSS0020640 (interacts with) C16238	0.000669776	0.837753	68	Purines and derivatives
CSS0020640 (interacts with) C16195	0.000232897	0.870145	68	Flavonoids
CSS0020640 (interacts with) C12667	0.000406407	0.854024	68	Flavonoids
CSS0020640 (interacts with) C12540	0.00312952	0.774037	68	Benzene and derivatives
CSS0020640 (interacts with) C12092	0.000546234	0.844615	68	Fatty acyls[FA]
CSS0020640 (interacts with) C10223	0.000276938	0.865341	68	Flavonoids
CSS0020640 (interacts with) C10217	0.000160962	0.8798	68	Polyketides[PK]
CSS0020640 (interacts with) C09972	0.000715595	0.835458	68	Flavonoids
CSS0020640 (interacts with) C09649	0.000140046	0.88324	68	Terpenoids
CSS0020640 (interacts with) C09401	0.000422531	0.852821	68	Terpenoids
CSS0020640 (interacts with) C08718	0.000121581	0.88663	68	Flavonoids
CSS0020640 (interacts with) C06801	0.000213131	0.872535	68	Polyketides[PK]
CSS0020640 (interacts with) C05622	0.00240558	0.786595	68	Flavonoids
CSS0020640 (interacts with) C01839	0.000170218	0.878388	68	Polyketides[PK]
CSS0017249 (interacts with) 9.866_327.15924	0.000417591	-0.853186	35	Phenols and derivatives
CSS0017249 (interacts with) 9.013_519.20117	0.00173216	-0.801215	35	Phenols and derivatives
CSS0017249 (interacts with) 8.46_449.10791	0.00197119	-0.795595	35	Flavonoids
CSS0017249 (interacts with) 7.677_271.06191	0.00243295	-0.786071	35	Flavonoids
CSS0017249 (interacts with) 7.366_561.24449	0.00179643	-0.799648	35	Flavonoids
CSS0017249 (interacts with) 4.468_183.02998	0.00160595	-0.804426	35	Phenols and derivatives
CSS0017249 (interacts with) Reference946	0.00158199	-0.805058	35	Flavonoids
CSS0017249 (interacts with) HMDB0038361	0.00161632	-0.804155	35	Flavonoids
CSS0017249 (interacts with) HMDB0033953	0.00151208	-0.806943	35	Flavonoids
CSS0017249 (interacts with) HMDB0030796	0.00100887	-0.822972	35	Flavonoids
CSS0017249 (interacts with) HMDB0013677	0.0016869	-0.802345	35	Benzene and derivatives
CSS0017249 (interacts with) HMDB0005810	0.00238391	-0.787013	35	Flavonoids
CSS0017249 (interacts with) HMDB0002755	0.00150285	-0.807197	35	Flavonoids
CSS0017249 (interacts with) HMDB0002269	0.00162175	-0.804014	35	Polyketides[PK]
CSS0017249 (interacts with) HMDB0002107	0.00176036	-0.800522	35	Benzene and derivatives
CSS0017249 (interacts with) HMDB0001043	0.000778203	-0.832498	35	Fatty acyls[FA]
CSS0017249 (interacts with) HMDB0000152	0.00165651	-0.803117	35	Benzene and derivatives
CSS0017249 (interacts with) C21298	0.00145656	-0.808488	35	Benzene and derivatives
CSS0017249 (interacts with) C20975	0.00333198	-0.770926	35	Polyketides[PK]
CSS0017249 (interacts with) C19594	0.0016496	-0.803295	35	Polyketides[PK]
CSS0017249 (interacts with) C19243	0.00130325	-0.813005	35	Terpenoids
CSS0017249 (interacts with) C17858	0.00122461	-0.815482	35	Terpenoids
CSS0017249 (interacts with) C16911	0.00210043	-0.792771	35	Polyketides[PK]
CSS0017249 (interacts with) C16370	0.00149809	-0.807328	35	Flavonoids
CSS0017249 (interacts with) C16238	0.00172986	-0.801272	35	Purines and derivatives
CSS0017249 (interacts with) C16195	0.00180821	-0.799366	35	Flavonoids
CSS0017249 (interacts with) C12667	0.00151273	-0.806925	35	Flavonoids
CSS0017249 (interacts with) C12540	0.0032591	-0.772029	35	Benzene and derivatives
CSS0017249 (interacts with) C12092	0.000373246	-0.856619	35	Fatty acyls[FA]
CSS0017249 (interacts with) C10223	0.00165624	-0.803124	35	Flavonoids
CSS0017249 (interacts with) C10217	0.0015906	-0.80483	35	Polyketides[PK]
CSS0017249 (interacts with) C09972	0.0026493	-0.782079	35	Flavonoids
CSS0017249 (interacts with) C09649	0.00160913	-0.804343	35	Terpenoids
CSS0017249 (interacts with) C09401	0.00188	-0.797674	35	Terpenoids
CSS0017249 (interacts with) C08718	0.00156973	-0.805384	35	Flavonoids
CSS0017249 (interacts with) C06801	0.00148032	-0.807822	35	Polyketides[PK]
CSS0017249 (interacts with) C05622	0.00378604	-0.764441	35	Flavonoids
CSS0017249 (interacts with) C01839	0.0018561	-0.798231	35	Polyketides[PK]
CSS0016774 (interacts with) 9.866_327.15924	0.00210432	-0.792688	15	Phenols and derivatives
CSS0016774 (interacts with) 9.013_519.20117	0.000491031	-0.848077	15	Phenols and derivatives
CSS0016774 (interacts with) 8.46_449.10791	0.000829544	-0.830205	15	Flavonoids
CSS0016774 (interacts with) 7.677_271.06191	0.000797591	-0.831619	15	Flavonoids
CSS0016774 (interacts with) 7.366_561.24449	0.00039529	-0.854875	15	Flavonoids
CSS0016774 (interacts with) 4.468_183.02998	0.000518783	-0.846301	15	Phenols and derivatives
CSS0016774 (interacts with) Reference946	0.000464412	-0.849856	15	Flavonoids
CSS0016774 (interacts with) HMDB0038361	0.000415158	-0.853367	15	Flavonoids
CSS0016774 (interacts with) HMDB0033953	0.00065012	-0.838775	15	Flavonoids
CSS0016774 (interacts with) HMDB0030796	0.000316816	-0.861481	15	Flavonoids
CSS0016774 (interacts with) HMDB0013677	0.000510987	-0.846792	15	Benzene and derivatives
CSS0016774 (interacts with) HMDB0005810	0.000701622	-0.836145	15	Flavonoids
CSS0016774 (interacts with) HMDB0002755	0.000437962	-0.851703	15	Flavonoids
CSS0016774 (interacts with) HMDB0002269	0.000437385	-0.851744	15	Polyketides[PK]
CSS0016774 (interacts with) HMDB0002107	0.000647077	-0.838936	15	Benzene and derivatives
CSS0016774 (interacts with) HMDB0001043	0.00013072	-0.884905	15	Fatty acyls[FA]
CSS0016774 (interacts with) HMDB0000152	0.000940281	-0.825611	15	Benzene and derivatives
CSS0016774 (interacts with) C21298	0.000343288	-0.859123	15	Benzene and derivatives
CSS0016774 (interacts with) C20975	0.00133597	-0.812008	15	Polyketides[PK]
CSS0016774 (interacts with) C19594	0.000561249	-0.84372	15	Polyketides[PK]
CSS0016774 (interacts with) C19243	0.000447432	-0.851032	15	Terpenoids
CSS0016774 (interacts with) C17858	0.000335323	-0.859817	15	Terpenoids
CSS0016774 (interacts with) C16911	0.000462418	-0.849992	15	Polyketides[PK]
CSS0016774 (interacts with) C16370	0.000469963	-0.849478	15	Flavonoids
CSS0016774 (interacts with) C16238	0.000527612	-0.845751	15	Purines and derivatives
CSS0016774 (interacts with) C16195	0.000842011	-0.829665	15	Flavonoids
CSS0016774 (interacts with) C12667	0.000387851	-0.855455	15	Flavonoids
CSS0016774 (interacts with) C12540	0.00121276	-0.815865	15	Benzene and derivatives
CSS0016774 (interacts with) C12092	4.57639e-05	-0.907424	15	Fatty acyls[FA]
CSS0016774 (interacts with) C10223	0.000627903	-0.83996	15	Flavonoids
CSS0016774 (interacts with) C10217	0.000408707	-0.85385	15	Polyketides[PK]
CSS0016774 (interacts with) C09972	0.00102391	-0.822411	15	Flavonoids
CSS0016774 (interacts with) C09649	0.000523809	-0.845987	15	Terpenoids
CSS0016774 (interacts with) C09401	0.0009286	-0.826075	15	Terpenoids
CSS0016774 (interacts with) C08718	0.000533947	-0.845361	15	Flavonoids
CSS0016774 (interacts with) C06801	0.000552042	-0.844267	15	Polyketides[PK]
CSS0016774 (interacts with) C05622	0.00132084	-0.812466	15	Flavonoids
CSS0016774 (interacts with) C01839	0.000511329	-0.846771	15	Polyketides[PK]
CSS0015968 (interacts with) 9.866_327.15924	0.00564805	0.742784	6	Phenols and derivatives
CSS0015968 (interacts with) 9.013_519.20117	0.00535257	0.745818	6	Phenols and derivatives
CSS0015968 (interacts with) 8.46_449.10791	0.00478098	0.752065	6	Flavonoids
CSS0015968 (interacts with) 7.677_271.06191	0.00559959	0.743273	6	Flavonoids
CSS0015968 (interacts with) 7.366_561.24449	0.00318698	0.773139	6	Flavonoids
CSS0015968 (interacts with) 4.468_183.02998	0.00359787	0.767053	6	Phenols and derivatives
CSS0015968 (interacts with) Reference946	0.00511666	0.748332	6	Flavonoids
CSS0015968 (interacts with) HMDB0038361	0.00426794	0.758174	6	Flavonoids
CSS0015968 (interacts with) HMDB0033953	0.0018819	0.79763	6	Flavonoids
CSS0015968 (interacts with) HMDB0030796	0.00429595	0.757826	6	Flavonoids
CSS0015968 (interacts with) HMDB0013677	0.00421868	0.758789	6	Benzene and derivatives
CSS0015968 (interacts with) HMDB0005810	0.0150522	0.679598	6	Flavonoids
CSS0015968 (interacts with) HMDB0002755	0.00440617	0.756475	6	Flavonoids
CSS0015968 (interacts with) HMDB0002269	0.00328021	0.771708	6	Polyketides[PK]
CSS0015968 (interacts with) HMDB0002107	0.00222302	0.790212	6	Benzene and derivatives
CSS0015968 (interacts with) HMDB0001043	0.0133497	0.688215	6	Fatty acyls[FA]
CSS0015968 (interacts with) HMDB0000152	0.0037671	0.764699	6	Benzene and derivatives
CSS0015968 (interacts with) C21298	0.00262516	0.782512	6	Benzene and derivatives
CSS0015968 (interacts with) C20975	0.00482011	0.75162	6	Polyketides[PK]
CSS0015968 (interacts with) C19594	0.00174569	0.800881	6	Polyketides[PK]
CSS0015968 (interacts with) C19243	0.00173533	0.801137	6	Terpenoids
CSS0015968 (interacts with) C17858	0.00536335	0.745705	6	Terpenoids
CSS0015968 (interacts with) C16911	0.00185047	0.798364	6	Polyketides[PK]
CSS0015968 (interacts with) C16370	0.00246685	0.785428	6	Flavonoids
CSS0015968 (interacts with) C16238	0.00938156	0.712041	6	Purines and derivatives
CSS0015968 (interacts with) C16195	0.00258522	0.783235	6	Flavonoids
CSS0015968 (interacts with) C12667	0.00549264	0.744364	6	Flavonoids
CSS0015968 (interacts with) C12540	0.0069141	0.730996	6	Benzene and derivatives
CSS0015968 (interacts with) C12092	0.0172071	0.669666	6	Fatty acyls[FA]
CSS0015968 (interacts with) C10223	0.0022337	0.789994	6	Flavonoids
CSS0015968 (interacts with) C10217	0.00257739	0.783378	6	Polyketides[PK]
CSS0015968 (interacts with) C09972	0.00204546	0.793955	6	Flavonoids
CSS0015968 (interacts with) C09649	0.00267274	0.781662	6	Terpenoids
CSS0015968 (interacts with) C09401	0.00678043	0.73216	6	Terpenoids
CSS0015968 (interacts with) C08718	0.00245672	0.78562	6	Flavonoids
CSS0015968 (interacts with) C06801	0.00302354	0.775726	6	Polyketides[PK]
CSS0015968 (interacts with) C05622	0.00676079	0.732332	6	Flavonoids
CSS0015968 (interacts with) C01839	0.00347235	0.768853	6	Polyketides[PK]
CSS0015136 (interacts with) 9.866_327.15924	0.00153145	0.806414	58	Phenols and derivatives
CSS0015136 (interacts with) 9.013_519.20117	0.010192	0.706637	58	Phenols and derivatives
CSS0015136 (interacts with) 8.46_449.10791	0.00513544	0.748129	58	Flavonoids
CSS0015136 (interacts with) 7.677_271.06191	0.00675282	0.732402	58	Flavonoids
CSS0015136 (interacts with) 7.366_561.24449	0.00493147	0.750368	58	Flavonoids
CSS0015136 (interacts with) 4.468_183.02998	0.00520037	0.74743	58	Phenols and derivatives
CSS0015136 (interacts with) Reference946	0.00575563	0.741709	58	Flavonoids
CSS0015136 (interacts with) HMDB0038361	0.00539282	0.745397	58	Flavonoids
CSS0015136 (interacts with) HMDB0033953	0.00396597	0.762033	58	Flavonoids
CSS0015136 (interacts with) HMDB0030796	0.00679208	0.732058	58	Flavonoids
CSS0015136 (interacts with) HMDB0013677	0.0055595	0.74368	58	Benzene and derivatives
CSS0015136 (interacts with) HMDB0005810	0.0178157	0.667028	58	Flavonoids
CSS0015136 (interacts with) HMDB0002755	0.00434471	0.757225	58	Flavonoids
CSS0015136 (interacts with) HMDB0002269	0.00557077	0.743566	58	Polyketides[PK]
CSS0015136 (interacts with) HMDB0002107	0.00385252	0.763541	58	Benzene and derivatives
CSS0015136 (interacts with) HMDB0001043	0.0174769	0.668488	58	Fatty acyls[FA]
CSS0015136 (interacts with) HMDB0000152	0.00429004	0.757899	58	Benzene and derivatives
CSS0015136 (interacts with) C21298	0.00457701	0.754431	58	Benzene and derivatives
CSS0015136 (interacts with) C20975	0.00242204	0.786279	58	Polyketides[PK]
CSS0015136 (interacts with) C19594	0.00542576	0.745055	58	Polyketides[PK]
CSS0015136 (interacts with) C19243	0.00430312	0.757737	58	Terpenoids
CSS0015136 (interacts with) C17858	0.00580726	0.741198	58	Terpenoids
CSS0015136 (interacts with) C16911	0.00686505	0.731421	58	Polyketides[PK]
CSS0015136 (interacts with) C16370	0.00343824	0.769351	58	Flavonoids
CSS0015136 (interacts with) C16238	0.0114898	0.698614	58	Purines and derivatives
CSS0015136 (interacts with) C16195	0.00488377	0.750902	58	Flavonoids
CSS0015136 (interacts with) C12667	0.00737358	0.72712	58	Flavonoids
CSS0015136 (interacts with) C12540	0.0196092	0.659618	58	Benzene and derivatives
CSS0015136 (interacts with) C12092	0.00827469	0.720015	58	Fatty acyls[FA]
CSS0015136 (interacts with) C10223	0.00526739	0.746716	58	Flavonoids
CSS0015136 (interacts with) C10217	0.00432266	0.757496	58	Polyketides[PK]
CSS0015136 (interacts with) C09972	0.0039614	0.762094	58	Flavonoids
CSS0015136 (interacts with) C09649	0.00384335	0.763665	58	Terpenoids
CSS0015136 (interacts with) C09401	0.00831543	0.719708	58	Terpenoids
CSS0015136 (interacts with) C08718	0.00352777	0.768052	58	Flavonoids
CSS0015136 (interacts with) C06801	0.00471022	0.752877	58	Polyketides[PK]
CSS0015136 (interacts with) C05622	0.00923767	0.713037	58	Flavonoids
CSS0015136 (interacts with) C01839	0.00438058	0.756787	58	Polyketides[PK]
CSS0011912 (interacts with) 9.866_327.15924	0.010238	-0.70634	1	Phenols and derivatives
CSS0011912 (interacts with) 9.013_519.20117	0.00617064	-0.737699	1	Phenols and derivatives
CSS0011912 (interacts with) 8.46_449.10791	0.00369473	-0.765695	1	Flavonoids
CSS0011912 (interacts with) 7.677_271.06191	0.00450389	-0.755299	1	Flavonoids
CSS0011912 (interacts with) 7.366_561.24449	0.004622	-0.753903	1	Flavonoids
CSS0011912 (interacts with) 4.468_183.02998	0.0058598	-0.740683	1	Phenols and derivatives
CSS0011912 (interacts with) Reference946	0.00499402	-0.749674	1	Flavonoids
CSS0011912 (interacts with) HMDB0038361	0.0051727	-0.747727	1	Flavonoids
CSS0011912 (interacts with) HMDB0033953	0.00489462	-0.75078	1	Flavonoids
CSS0011912 (interacts with) HMDB0030796	0.00479885	-0.751862	1	Flavonoids
CSS0011912 (interacts with) HMDB0013677	0.00430438	-0.757722	1	Benzene and derivatives
CSS0011912 (interacts with) HMDB0005810	0.00820164	-0.720569	1	Flavonoids
CSS0011912 (interacts with) HMDB0002755	0.00369617	-0.765675	1	Flavonoids
CSS0011912 (interacts with) HMDB0002269	0.00661773	-0.7336	1	Polyketides[PK]
CSS0011912 (interacts with) HMDB0002107	0.00487027	-0.751053	1	Benzene and derivatives
CSS0011912 (interacts with) HMDB0001043	0.00513383	-0.748146	1	Fatty acyls[FA]
CSS0011912 (interacts with) HMDB0000152	0.00449398	-0.755417	1	Benzene and derivatives
CSS0011912 (interacts with) C21298	0.004638	-0.753716	1	Benzene and derivatives
CSS0011912 (interacts with) C20975	0.00283102	-0.778915	1	Polyketides[PK]
CSS0011912 (interacts with) C19594	0.00696554	-0.730553	1	Polyketides[PK]
CSS0011912 (interacts with) C19243	0.00612883	-0.738094	1	Terpenoids
CSS0011912 (interacts with) C17858	0.00401941	-0.761334	1	Terpenoids
CSS0011912 (interacts with) C16911	0.00870364	-0.716836	1	Polyketides[PK]
CSS0011912 (interacts with) C16370	0.00432074	-0.75752	1	Flavonoids
CSS0011912 (interacts with) C16238	0.00547739	-0.744521	1	Purines and derivatives
CSS0011912 (interacts with) C16195	0.00656842	-0.734041	1	Flavonoids
CSS0011912 (interacts with) C12667	0.00635312	-0.736	1	Flavonoids
CSS0011912 (interacts with) C12540	0.0200605	-0.657832	1	Benzene and derivatives
CSS0011912 (interacts with) C12092	0.00508891	-0.748634	1	Fatty acyls[FA]
CSS0011912 (interacts with) C10223	0.00505535	-0.749	1	Flavonoids
CSS0011912 (interacts with) C10217	0.00478782	-0.751987	1	Polyketides[PK]
CSS0011912 (interacts with) C09972	0.00315049	-0.773708	1	Flavonoids
CSS0011912 (interacts with) C09649	0.00435946	-0.757045	1	Terpenoids
CSS0011912 (interacts with) C09401	0.00488834	-0.75085	1	Terpenoids
CSS0011912 (interacts with) C08718	0.00429821	-0.757798	1	Flavonoids
CSS0011912 (interacts with) C06801	0.00503914	-0.749177	1	Polyketides[PK]
CSS0011912 (interacts with) C05622	0.0193689	-0.660581	1	Flavonoids
CSS0011912 (interacts with) C01839	0.0036535	-0.76627	1	Polyketides[PK]
CSS0010911 (interacts with) 9.866_327.15924	0.0131174	-0.689453	41	Phenols and derivatives
CSS0010911 (interacts with) 9.013_519.20117	0.019988	-0.658117	41	Phenols and derivatives
CSS0010911 (interacts with) 8.46_449.10791	0.022533	-0.648537	41	Flavonoids
CSS0010911 (interacts with) 7.677_271.06191	0.0249433	-0.640164	41	Flavonoids
CSS0010911 (interacts with) 7.366_561.24449	0.0283997	-0.629126	41	Flavonoids
CSS0010911 (interacts with) 4.468_183.02998	0.0270081	-0.633447	41	Phenols and derivatives
CSS0010911 (interacts with) Reference946	0.0240515	-0.64319	41	Flavonoids
CSS0010911 (interacts with) HMDB0038361	0.0290665	-0.62711	41	Flavonoids
CSS0010911 (interacts with) HMDB0033953	0.0328957	-0.616134	41	Flavonoids
CSS0010911 (interacts with) HMDB0030796	0.0235278	-0.645006	41	Flavonoids
CSS0010911 (interacts with) HMDB0013677	0.0216056	-0.651932	41	Benzene and derivatives
CSS0010911 (interacts with) HMDB0005810	0.0137505	-0.686117	41	Flavonoids
CSS0010911 (interacts with) HMDB0002755	0.0240894	-0.64306	41	Flavonoids
CSS0010911 (interacts with) HMDB0002269	0.0293061	-0.626394	41	Polyketides[PK]
CSS0010911 (interacts with) HMDB0002107	0.029628	-0.625438	41	Benzene and derivatives
CSS0010911 (interacts with) HMDB0001043	0.0203982	-0.656515	41	Fatty acyls[FA]
CSS0010911 (interacts with) HMDB0000152	0.029296	-0.626424	41	Benzene and derivatives
CSS0010911 (interacts with) C21298	0.0255668	-0.638095	41	Benzene and derivatives
CSS0010911 (interacts with) C20975	0.0349145	-0.610714	41	Polyketides[PK]
CSS0010911 (interacts with) C19594	0.0338562	-0.613527	41	Polyketides[PK]
CSS0010911 (interacts with) C19243	0.0333279	-0.614954	41	Terpenoids
CSS0010911 (interacts with) C17858	0.0170632	-0.6703	41	Terpenoids
CSS0010911 (interacts with) C16911	0.0339468	-0.613284	41	Polyketides[PK]
CSS0010911 (interacts with) C16370	0.0314901	-0.620051	41	Flavonoids
CSS0010911 (interacts with) C16238	0.0160887	-0.674699	41	Purines and derivatives
CSS0010911 (interacts with) C16195	0.0335222	-0.614428	41	Flavonoids
CSS0010911 (interacts with) C12667	0.0219514	-0.650653	41	Flavonoids
CSS0010911 (interacts with) C12540	0.0352463	-0.609845	41	Benzene and derivatives
CSS0010911 (interacts with) C12092	0.00647549	-0.734881	41	Fatty acyls[FA]
CSS0010911 (interacts with) C10223	0.0272162	-0.632791	41	Flavonoids
CSS0010911 (interacts with) C10217	0.0314233	-0.62024	41	Polyketides[PK]
CSS0010911 (interacts with) C09972	0.0182851	-0.665037	41	Flavonoids
CSS0010911 (interacts with) C09649	0.0289447	-0.627476	41	Terpenoids
CSS0010911 (interacts with) C09401	0.0202198	-0.657209	41	Terpenoids
CSS0010911 (interacts with) C08718	0.0305724	-0.622676	41	Flavonoids
CSS0010911 (interacts with) C06801	0.0281167	-0.629992	41	Polyketides[PK]
CSS0010911 (interacts with) C05622	0.0574528	-0.561528	41	Flavonoids
CSS0010911 (interacts with) C01839	0.0248597	-0.640444	41	Polyketides[PK]
CSS0010704 (interacts with) 9.866_327.15924	0.00791026	0.722815	29	Phenols and derivatives
CSS0010704 (interacts with) 9.013_519.20117	0.0131183	0.689448	29	Phenols and derivatives
CSS0010704 (interacts with) 8.46_449.10791	0.00954384	0.710932	29	Flavonoids
CSS0010704 (interacts with) 7.677_271.06191	0.011066	0.701157	29	Flavonoids
CSS0010704 (interacts with) 7.366_561.24449	0.00653871	0.734309	29	Flavonoids
CSS0010704 (interacts with) 4.468_183.02998	0.0084419	0.718762	29	Phenols and derivatives
CSS0010704 (interacts with) Reference946	0.0104575	0.704937	29	Flavonoids
CSS0010704 (interacts with) HMDB0038361	0.00867457	0.717047	29	Flavonoids
CSS0010704 (interacts with) HMDB0033953	0.00570967	0.742166	29	Flavonoids
CSS0010704 (interacts with) HMDB0030796	0.00908244	0.714124	29	Flavonoids
CSS0010704 (interacts with) HMDB0013677	0.00899193	0.714764	29	Benzene and derivatives
CSS0010704 (interacts with) HMDB0005810	0.0254864	0.638359	29	Flavonoids
CSS0010704 (interacts with) HMDB0002755	0.00787264	0.72311	29	Flavonoids
CSS0010704 (interacts with) HMDB0002269	0.0081169	0.721216	29	Polyketides[PK]
CSS0010704 (interacts with) HMDB0002107	0.00584901	0.740788	29	Benzene and derivatives
CSS0010704 (interacts with) HMDB0001043	0.0201376	0.65753	29	Fatty acyls[FA]
CSS0010704 (interacts with) HMDB0000152	0.00897276	0.7149	29	Benzene and derivatives
CSS0010704 (interacts with) C21298	0.00603809	0.738957	29	Benzene and derivatives
CSS0010704 (interacts with) C20975	0.00681983	0.731815	29	Polyketides[PK]
CSS0010704 (interacts with) C19594	0.00620635	0.737363	29	Polyketides[PK]
CSS0010704 (interacts with) C19243	0.00565827	0.742681	29	Terpenoids
CSS0010704 (interacts with) C17858	0.0109665	0.701764	29	Terpenoids
CSS0010704 (interacts with) C16911	0.00636056	0.735931	29	Polyketides[PK]
CSS0010704 (interacts with) C16370	0.00596563	0.739654	29	Flavonoids
CSS0010704 (interacts with) C16238	0.0183141	0.664915	29	Purines and derivatives
CSS0010704 (interacts with) C16195	0.00635893	0.735946	29	Flavonoids
CSS0010704 (interacts with) C12667	0.0100135	0.707799	29	Flavonoids
CSS0010704 (interacts with) C12540	0.0220359	0.650343	29	Benzene and derivatives
CSS0010704 (interacts with) C12092	0.0207985	0.654974	29	Fatty acyls[FA]
CSS0010704 (interacts with) C10223	0.00693736	0.730795	29	Flavonoids
CSS0010704 (interacts with) C10217	0.00595456	0.739761	29	Polyketides[PK]
CSS0010704 (interacts with) C09972	0.0103476	0.705637	29	Flavonoids
CSS0010704 (interacts with) C09649	0.00608531	0.738507	29	Terpenoids
CSS0010704 (interacts with) C09401	0.0132182	0.688914	29	Terpenoids
CSS0010704 (interacts with) C08718	0.00567569	0.742506	29	Flavonoids
CSS0010704 (interacts with) C06801	0.00771963	0.724318	29	Polyketides[PK]
CSS0010704 (interacts with) C05622	0.0203262	0.656794	29	Flavonoids
CSS0010704 (interacts with) C01839	0.00776719	0.723941	29	Polyketides[PK]
CSS0010192 (interacts with) 9.866_327.15924	0.00667705	-0.733072	20	Phenols and derivatives
CSS0010192 (interacts with) 9.013_519.20117	0.00273469	-0.780572	20	Phenols and derivatives
CSS0010192 (interacts with) 8.46_449.10791	0.00261753	-0.78265	20	Flavonoids
CSS0010192 (interacts with) 7.677_271.06191	0.00337373	-0.770303	20	Flavonoids
CSS0010192 (interacts with) 7.366_561.24449	0.00331605	-0.771166	20	Flavonoids
CSS0010192 (interacts with) 4.468_183.02998	0.00347348	-0.768837	20	Phenols and derivatives
CSS0010192 (interacts with) Reference946	0.00289748	-0.777796	20	Flavonoids
CSS0010192 (interacts with) HMDB0038361	0.00301716	-0.775829	20	Flavonoids
CSS0010192 (interacts with) HMDB0033953	0.0027311	-0.780635	20	Flavonoids
CSS0010192 (interacts with) HMDB0030796	0.00171693	-0.801593	20	Flavonoids
CSS0010192 (interacts with) HMDB0013677	0.00334327	-0.770757	20	Benzene and derivatives
CSS0010192 (interacts with) HMDB0005810	0.0046224	-0.753898	20	Flavonoids
CSS0010192 (interacts with) HMDB0002755	0.00253596	-0.784138	20	Flavonoids
CSS0010192 (interacts with) HMDB0002269	0.00386925	-0.763317	20	Polyketides[PK]
CSS0010192 (interacts with) HMDB0002107	0.00362117	-0.766724	20	Benzene and derivatives
CSS0010192 (interacts with) HMDB0001043	0.000366909	-0.857135	20	Fatty acyls[FA]
CSS0010192 (interacts with) HMDB0000152	0.00248429	-0.7851	20	Benzene and derivatives
CSS0010192 (interacts with) C21298	0.0028928	-0.777874	20	Benzene and derivatives
CSS0010192 (interacts with) C20975	0.00318834	-0.773118	20	Polyketides[PK]
CSS0010192 (interacts with) C19594	0.00374033	-0.765066	20	Polyketides[PK]
CSS0010192 (interacts with) C19243	0.00301504	-0.775864	20	Terpenoids
CSS0010192 (interacts with) C17858	0.00216963	-0.791313	20	Terpenoids
CSS0010192 (interacts with) C16911	0.00439508	-0.75661	20	Polyketides[PK]
CSS0010192 (interacts with) C16370	0.00281596	-0.779171	20	Flavonoids
CSS0010192 (interacts with) C16238	0.00281871	-0.779124	20	Purines and derivatives
CSS0010192 (interacts with) C16195	0.00419099	-0.759137	20	Flavonoids
CSS0010192 (interacts with) C12667	0.00334345	-0.770754	20	Flavonoids
CSS0010192 (interacts with) C12540	0.00968545	-0.709975	20	Benzene and derivatives
CSS0010192 (interacts with) C12092	0.00105757	-0.82118	20	Fatty acyls[FA]
CSS0010192 (interacts with) C10223	0.00321422	-0.772717	20	Flavonoids
CSS0010192 (interacts with) C10217	0.00325959	-0.772021	20	Polyketides[PK]
CSS0010192 (interacts with) C09972	0.00385397	-0.763522	20	Flavonoids
CSS0010192 (interacts with) C09649	0.00293483	-0.777176	20	Terpenoids
CSS0010192 (interacts with) C09401	0.00330268	-0.771367	20	Terpenoids
CSS0010192 (interacts with) C08718	0.00298358	-0.776375	20	Flavonoids
CSS0010192 (interacts with) C06801	0.00294401	-0.777024	20	Polyketides[PK]
CSS0010192 (interacts with) C05622	0.00977451	-0.709379	20	Flavonoids
CSS0010192 (interacts with) C01839	0.00293998	-0.777091	20	Polyketides[PK]
CSS0009402 (interacts with) 9.866_327.15924	0.00881641	-0.716019	14	Phenols and derivatives
CSS0009402 (interacts with) 9.013_519.20117	0.00675952	-0.732343	14	Phenols and derivatives
CSS0009402 (interacts with) 8.46_449.10791	0.00767077	-0.724708	14	Flavonoids
CSS0009402 (interacts with) 7.677_271.06191	0.00859229	-0.71765	14	Flavonoids
CSS0009402 (interacts with) 7.366_561.24449	0.00750591	-0.726037	14	Flavonoids
CSS0009402 (interacts with) 4.468_183.02998	0.00781126	-0.723593	14	Phenols and derivatives
CSS0009402 (interacts with) Reference946	0.00653823	-0.734313	14	Flavonoids
CSS0009402 (interacts with) HMDB0038361	0.00659916	-0.733766	14	Flavonoids
CSS0009402 (interacts with) HMDB0033953	0.00918916	-0.713375	14	Flavonoids
CSS0009402 (interacts with) HMDB0030796	0.00409058	-0.760415	14	Flavonoids
CSS0009402 (interacts with) HMDB0013677	0.00780671	-0.723628	14	Benzene and derivatives
CSS0009402 (interacts with) HMDB0005810	0.00628808	-0.736601	14	Flavonoids
CSS0009402 (interacts with) HMDB0002755	0.00601295	-0.739198	14	Flavonoids
CSS0009402 (interacts with) HMDB0002269	0.00812542	-0.721151	14	Polyketides[PK]
CSS0009402 (interacts with) HMDB0002107	0.00968495	-0.709979	14	Benzene and derivatives
CSS0009402 (interacts with) HMDB0001043	0.000879908	-0.828061	14	Fatty acyls[FA]
CSS0009402 (interacts with) HMDB0000152	0.00817499	-0.720772	14	Benzene and derivatives
CSS0009402 (interacts with) C21298	0.00706902	-0.729668	14	Benzene and derivatives
CSS0009402 (interacts with) C20975	0.0106046	-0.704008	14	Polyketides[PK]
CSS0009402 (interacts with) C19594	0.0101823	-0.7067	14	Polyketides[PK]
CSS0009402 (interacts with) C19243	0.00773765	-0.724175	14	Terpenoids
CSS0009402 (interacts with) C17858	0.00510947	-0.74841	14	Terpenoids
CSS0009402 (interacts with) C16911	0.0106106	-0.70397	14	Polyketides[PK]
CSS0009402 (interacts with) C16370	0.00776875	-0.723928	14	Flavonoids
CSS0009402 (interacts with) C16238	0.00546534	-0.744645	14	Purines and derivatives
CSS0009402 (interacts with) C16195	0.00938747	-0.712	14	Flavonoids
CSS0009402 (interacts with) C12667	0.00578637	-0.741405	14	Flavonoids
CSS0009402 (interacts with) C12540	0.0167152	-0.671849	14	Benzene and derivatives
CSS0009402 (interacts with) C12092	0.00162308	-0.803979	14	Fatty acyls[FA]
CSS0009402 (interacts with) C10223	0.00961335	-0.710461	14	Flavonoids
CSS0009402 (interacts with) C10217	0.00811043	-0.721266	14	Polyketides[PK]
CSS0009402 (interacts with) C09972	0.0172243	-0.669591	14	Flavonoids
CSS0009402 (interacts with) C09649	0.00783664	-0.723393	14	Terpenoids
CSS0009402 (interacts with) C09401	0.00755133	-0.725669	14	Terpenoids
CSS0009402 (interacts with) C08718	0.00805747	-0.721673	14	Flavonoids
CSS0009402 (interacts with) C06801	0.00774203	-0.72414	14	Polyketides[PK]
CSS0009402 (interacts with) C05622	0.0175647	-0.668108	14	Flavonoids
CSS0009402 (interacts with) C01839	0.00808671	-0.721448	14	Polyketides[PK]
CSS0007743 (interacts with) 9.866_327.15924	0.000472589	-0.849301	49	Phenols and derivatives
CSS0007743 (interacts with) 9.013_519.20117	0.000839736	-0.829763	49	Phenols and derivatives
CSS0007743 (interacts with) 8.46_449.10791	0.000484153	-0.848529	49	Flavonoids
CSS0007743 (interacts with) 7.677_271.06191	0.000697729	-0.836339	49	Flavonoids
CSS0007743 (interacts with) 7.366_561.24449	0.000733452	-0.834594	49	Flavonoids
CSS0007743 (interacts with) 4.468_183.02998	0.000788796	-0.832016	49	Phenols and derivatives
CSS0007743 (interacts with) Reference946	0.000669075	-0.837789	49	Flavonoids
CSS0007743 (interacts with) HMDB0038361	0.000834612	-0.829985	49	Flavonoids
CSS0007743 (interacts with) HMDB0033953	0.00043925	-0.851611	49	Flavonoids
CSS0007743 (interacts with) HMDB0030796	0.000706072	-0.835925	49	Flavonoids
CSS0007743 (interacts with) HMDB0013677	0.000459908	-0.850164	49	Benzene and derivatives
CSS0007743 (interacts with) HMDB0005810	0.00118106	-0.816907	49	Flavonoids
CSS0007743 (interacts with) HMDB0002755	0.000425783	-0.852583	49	Flavonoids
CSS0007743 (interacts with) HMDB0002269	0.000911814	-0.826751	49	Polyketides[PK]
CSS0007743 (interacts with) HMDB0002107	0.00084609	-0.82949	49	Benzene and derivatives
CSS0007743 (interacts with) HMDB0001043	0.00185891	-0.798166	49	Fatty acyls[FA]
CSS0007743 (interacts with) HMDB0000152	0.000546345	-0.844608	49	Benzene and derivatives
CSS0007743 (interacts with) C21298	0.000484931	-0.848478	49	Benzene and derivatives
CSS0007743 (interacts with) C20975	0.00059966	-0.841514	49	Polyketides[PK]
CSS0007743 (interacts with) C19594	0.000859249	-0.828929	49	Polyketides[PK]
CSS0007743 (interacts with) C19243	0.000806062	-0.83124	49	Terpenoids
CSS0007743 (interacts with) C17858	0.000461219	-0.850074	49	Terpenoids
CSS0007743 (interacts with) C16911	0.00115077	-0.817922	49	Polyketides[PK]
CSS0007743 (interacts with) C16370	0.000561082	-0.84373	49	Flavonoids
CSS0007743 (interacts with) C16238	0.000755141	-0.833566	49	Purines and derivatives
CSS0007743 (interacts with) C16195	0.000764395	-0.833134	49	Flavonoids
CSS0007743 (interacts with) C12667	0.000717284	-0.835375	49	Flavonoids
CSS0007743 (interacts with) C12540	0.00263472	-0.78234	49	Benzene and derivatives
CSS0007743 (interacts with) C12092	4.73419e-05	-0.906773	49	Fatty acyls[FA]
CSS0007743 (interacts with) C10223	0.000552772	-0.844223	49	Flavonoids
CSS0007743 (interacts with) C10217	0.000643961	-0.839101	49	Polyketides[PK]
CSS0007743 (interacts with) C09972	0.000730777	-0.834722	49	Flavonoids
CSS0007743 (interacts with) C09649	0.000554545	-0.844118	49	Terpenoids
CSS0007743 (interacts with) C09401	0.000620136	-0.840382	49	Terpenoids
CSS0007743 (interacts with) C08718	0.000550222	-0.844376	49	Flavonoids
CSS0007743 (interacts with) C06801	0.000634229	-0.839619	49	Polyketides[PK]
CSS0007743 (interacts with) C05622	0.00534401	-0.745908	49	Flavonoids
CSS0007743 (interacts with) C01839	0.000566542	-0.84341	49	Polyketides[PK]
CSS0006729 (interacts with) 9.866_327.15924	0.00600777	0.739248	37	Phenols and derivatives
CSS0006729 (interacts with) 9.013_519.20117	0.00479367	0.751921	37	Phenols and derivatives
CSS0006729 (interacts with) 8.46_449.10791	0.00173404	0.801169	37	Flavonoids
CSS0006729 (interacts with) 7.677_271.06191	0.00208455	0.79311	37	Flavonoids
CSS0006729 (interacts with) 7.366_561.24449	0.00222153	0.790243	37	Flavonoids
CSS0006729 (interacts with) 4.468_183.02998	0.00158949	0.804859	37	Phenols and derivatives
CSS0006729 (interacts with) Reference946	0.00121809	0.815693	37	Flavonoids
CSS0006729 (interacts with) HMDB0038361	0.00125089	0.814641	37	Flavonoids
CSS0006729 (interacts with) HMDB0033953	0.00223771	0.789913	37	Flavonoids
CSS0006729 (interacts with) HMDB0030796	0.00283774	0.778801	37	Flavonoids
CSS0006729 (interacts with) HMDB0013677	0.00285094	0.778577	37	Benzene and derivatives
CSS0006729 (interacts with) HMDB0005810	0.00677705	0.732189	37	Flavonoids
CSS0006729 (interacts with) HMDB0002755	0.00110565	0.819473	37	Flavonoids
CSS0006729 (interacts with) HMDB0002269	0.00193209	0.796477	37	Polyketides[PK]
CSS0006729 (interacts with) HMDB0002107	0.00247117	0.785347	37	Benzene and derivatives
CSS0006729 (interacts with) HMDB0001043	0.00426838	0.758168	37	Fatty acyls[FA]
CSS0006729 (interacts with) HMDB0000152	0.00113541	0.818444	37	Benzene and derivatives
CSS0006729 (interacts with) C21298	0.00229169	0.788826	37	Benzene and derivatives
CSS0006729 (interacts with) C20975	0.000270653	0.865988	37	Polyketides[PK]
CSS0006729 (interacts with) C19594	0.00385237	0.763543	37	Polyketides[PK]
CSS0006729 (interacts with) C19243	0.00181421	0.799222	37	Terpenoids
CSS0006729 (interacts with) C17858	0.00158347	0.805019	37	Terpenoids
CSS0006729 (interacts with) C16911	0.00395348	0.762198	37	Polyketides[PK]
CSS0006729 (interacts with) C16370	0.000983611	0.823927	37	Flavonoids
CSS0006729 (interacts with) C16238	0.00356671	0.767495	37	Purines and derivatives
CSS0006729 (interacts with) C16195	0.00250237	0.784762	37	Flavonoids
CSS0006729 (interacts with) C12667	0.00255637	0.783762	37	Flavonoids
CSS0006729 (interacts with) C12540	0.013523	0.687302	37	Benzene and derivatives
CSS0006729 (interacts with) C12092	0.00188162	0.797636	37	Fatty acyls[FA]
CSS0006729 (interacts with) C10223	0.00426966	0.758152	37	Flavonoids
CSS0006729 (interacts with) C10217	0.00228303	0.788999	37	Polyketides[PK]
CSS0006729 (interacts with) C09972	0.00311151	0.774321	37	Flavonoids
CSS0006729 (interacts with) C09649	0.00143991	0.808961	37	Terpenoids
CSS0006729 (interacts with) C09401	0.00517312	0.747723	37	Terpenoids
CSS0006729 (interacts with) C08718	0.00141672	0.809625	37	Flavonoids
CSS0006729 (interacts with) C06801	0.00172112	0.801489	37	Polyketides[PK]
CSS0006729 (interacts with) C05622	0.000662064	0.838151	37	Flavonoids
CSS0006729 (interacts with) C01839	0.00148076	0.807809	37	Polyketides[PK]
CSS0000368 (interacts with) 9.866_327.15924	0.000120864	-0.886769	38	Phenols and derivatives
CSS0000368 (interacts with) 9.013_519.20117	3.16991e-05	-0.91418	38	Phenols and derivatives
CSS0000368 (interacts with) 8.46_449.10791	1.05741e-05	-0.931507	38	Flavonoids
CSS0000368 (interacts with) 7.677_271.06191	1.72472e-05	-0.924279	38	Flavonoids
CSS0000368 (interacts with) 7.366_561.24449	1.54086e-05	-0.926011	38	Flavonoids
[truncated: 147 more rows]
